# Supplementary material for: The effects of physical exercise on college students’ pro-social behavior: the chain mediating role of sense of meaning in life and subjective well-being
Source: Front Psychol. 2025 Jun 18;16:1604700. doi: 10.3389/fpsyg.2025.1604700 (PMC12213650; doi:10.3389/fpsyg.2025.1604700)
Supplement: Supplementary file 1 [file Table_1.XLSX]

## Sheet: Sheet1
gender	grade	X1	X2	X3	Y1	Y2	Y3	Y4	Y5	Y6	Y7	Y8	Y9	Y10	Y11	Y12	Y13	Y14	Y15	Y16	Y17	Y18	Y19	Y20	Y21	Y22	Y23	Y24	Y25	Y26	M1	M2	M3	M4	M5	M6	M7	M8	M9	M10	N1	N2	N3	N4	N5	N6	N7	N8	N9
1	3	5	4	5	5	5	5	5	5	5	5	5	5	5	5	5	5	5	5	5	5	5	5	5	5	5	5	5	5	5	5	5	5	5	5	5	5	5	5	5	5	5	5	5	5	5	5	5	5
1	4	3	2	2	5	4	3	4	5	4	4	4	4	4	4	4	4	4	4	4	4	4	4	4	4	4	4	4	4	4	4	4	4	4	4	4	4	4	4	4	4	4	4	4	4	4	4	4	4
1	1	4	3	4	1	1	1	1	1	1	3	3	3	3	3	3	3	3	3	3	3	3	3	3	3	3	1	1	4	5	5	1	5	3	5	5	5	5	5	5	5	3	3	1	1	1	5	5	3
1	1	3	3	3	3	4	4	3	5	4	5	4	4	4	4	4	4	4	4	4	4	3	3	4	4	3	3	5	3	3	4	2	5	4	4	4	4	4	5	5	4	5	2	1	4	4	5	5	4
1	1	3	4	3	4	4	4	3	3	5	5	5	3	4	3	4	1	5	1	4	4	3	5	4	3	3	4	2	1	4	3	4	1	3	4	3	4	3	4	3	3	5	4	3	4	5	5	3	3
1	1	4	5	4	5	1	5	3	5	3	3	5	5	5	3	5	3	3	3	5	5	1	5	3	4	3	5	3	5	5	5	5	4	3	1	3	4	5	5	3	4	5	4	3	3	4	3	4	3
1	3	5	4	5	4	4	4	4	4	4	4	4	4	4	4	4	4	4	4	4	4	4	4	4	4	4	4	4	4	4	4	4	4	4	4	4	4	4	4	4	4	4	4	4	4	4	4	4	4
2	2	4	3	4	3	3	5	2	4	4	3	4	4	4	3	4	2	2	4	4	4	4	4	4	4	2	4	4	2	4	2	2	4	4	4	4	4	4	4	4	4	4	2	2	4	4	4	5	2
1	1	3	3	3	4	5	4	4	3	3	4	3	4	4	5	4	5	4	3	4	5	4	5	4	4	5	4	5	4	4	4	5	5	4	5	4	5	5	4	5	5	5	4	5	5	5	4	5	4
1	1	5	5	4	5	5	5	5	5	5	5	5	5	5	5	5	5	5	5	5	5	5	5	5	5	5	5	5	5	5	5	5	5	5	5	5	5	5	5	5	5	5	5	5	5	5	5	5	5
2	2	4	4	3	5	3	4	2	1	2	4	4	4	4	2	4	4	4	4	4	4	3	3	1	2	1	3	3	3	3	3	4	1	4	1	1	4	4	4	1	4	2	1	2	4	4	4	5	2
1	4	3	5	3	2	3	4	4	4	4	4	4	4	4	4	4	4	4	4	4	4	4	4	4	4	4	4	4	4	4	4	4	4	4	4	4	4	4	4	4	4	4	4	4	4	4	4	4	4
1	4	4	4	3	1	3	3	4	4	3	3	3	4	3	3	3	3	4	4	3	3	3	4	3	3	3	3	4	3	4	3	1	4	4	4	4	3	4	4	4	5	4	1	3	5	4	5	5	2
2	2	4	4	4	4	4	2	3	4	3	3	2	2	3	2	2	2	2	2	2	2	2	2	2	2	2	2	2	2	2	2	4	2	4	2	4	4	4	4	4	4	4	2	2	2	2	2	2	2
2	3	3	3	4	3	3	3	3	3	3	2	3	3	3	3	3	3	3	3	3	3	3	3	3	3	3	3	3	3	3	3	3	3	3	3	3	3	3	3	4	3	3	3	3	3	3	2	3	3
2	3	5	5	4	5	5	5	5	5	5	5	5	5	5	5	5	5	5	5	5	5	5	5	5	5	5	5	5	5	5	5	5	5	5	5	5	5	5	5	5	5	5	5	5	5	5	5	5	5
2	4	1	2	1	3	3	3	2	4	3	3	5	2	4	2	3	2	2	4	2	5	1	2	2	2	2	4	3	3	3	3	4	4	4	4	4	4	4	4	4	4	3	1	1	4	3	4	3	2
1	4	4	4	4	3	3	3	3	3	3	3	3	3	3	3	3	3	3	3	3	3	3	3	3	3	3	3	3	3	3	3	3	3	3	3	3	3	3	3	3	3	3	3	3	3	3	3	3	3
2	3	4	5	3	5	4	4	2	4	4	4	2	5	5	3	2	4	2	3	4	3	4	3	1	3	1	2	2	4	3	4	4	4	4	4	4	4	3	5	5	5	5	2	4	4	4	5	4	2
1	2	5	4	5	5	5	5	5	5	5	5	5	5	5	5	5	5	5	5	5	5	5	5	5	5	5	5	5	5	5	5	5	5	5	5	5	5	5	5	5	5	5	5	5	5	5	5	5	5
2	1	5	4	4	5	4	4	3	4	2	4	4	5	5	4	4	2	3	4	4	4	2	4	5	5	5	4	4	3	3	3	2	4	3	3	3	2	2	3	3	5	3	3	4	5	1	2	5	3
2	2	4	4	3	4	4	3	3	3	5	3	3	3	3	3	3	3	5	3	3	3	1	3	3	3	3	3	3	3	3	3	1	5	4	4	4	4	4	4	4	4	4	1	2	3	5	4	5	2
2	3	4	4	3	4	4	5	3	4	4	2	3	4	4	2	3	3	3	3	3	3	2	2	2	2	3	3	4	4	4	2	2	4	2	4	2	3	2	3	3	4	5	1	3	4	3	5	5	2
1	3	3	5	4	5	5	5	5	5	5	4	2	5	5	4	2	5	5	5	4	5	5	4	1	5	5	5	5	5	5	5	1	5	5	5	5	5	5	5	5	3	5	3	1	2	2	3	5	3
2	2	4	4	3	4	4	4	2	4	4	2	4	4	4	4	4	4	4	4	2	4	2	2	4	4	4	4	4	4	4	4	4	4	4	4	4	4	4	4	4	4	4	4	4	4	4	4	4	4
1	2	5	5	5	5	4	5	5	5	4	5	4	5	1	5	5	5	5	5	4	5	4	5	5	5	5	5	4	5	4	1	1	5	5	5	1	4	5	5	2	5	5	1	1	5	5	4	5	1
2	4	4	5	4	5	4	4	4	5	4	4	4	4	4	4	5	4	5	5	5	5	5	4	4	4	4	2	5	5	5	3	1	4	5	5	3	4	5	5	5	4	5	2	2	4	5	4	5	1
2	2	4	4	3	3	3	3	3	3	3	3	3	3	3	3	3	3	3	3	3	3	3	3	3	3	3	3	3	3	3	3	3	3	3	4	4	3	3	4	3	4	5	4	4	4	3	4	5	4
1	1	5	4	4	5	5	5	5	5	4	5	2	5	3	4	3	4	5	5	3	4	4	5	4	5	3	4	5	4	5	4	4	4	3	4	4	4	1	4	4	5	4	3	4	4	2	3	5	4
2	2	4	3	4	4	4	4	4	4	4	4	4	4	4	4	4	4	4	4	4	4	4	4	4	4	4	4	4	4	4	4	4	4	4	4	4	4	4	4	4	4	4	4	4	4	4	4	4	4
2	2	4	5	3	5	3	4	4	5	4	5	5	5	5	5	5	5	5	5	5	5	5	5	5	5	5	5	5	5	5	5	5	5	5	5	5	5	5	5	5	5	5	5	5	5	5	5	5	2
2	2	3	1	4	1	1	1	1	1	1	1	1	1	1	1	1	1	5	5	5	5	4	4	4	4	4	4	4	4	4	4	4	4	4	4	4	4	4	4	4	4	4	4	4	4	4	4	4	4
2	2	5	4	5	5	5	5	5	5	5	5	5	5	5	5	5	5	5	5	5	5	5	5	5	5	5	5	5	5	5	3	4	3	3	3	3	3	3	3	3	3	4	5	4	4	2	4	3	3
2	2	4	3	4	4	4	4	3	4	4	3	5	4	4	4	3	3	3	3	3	3	4	3	3	3	4	3	3	3	4	3	4	3	3	3	3	3	3	3	4	4	5	3	5	3	2	3	4	5
2	2	5	5	3	5	5	3	4	5	5	3	5	5	5	3	5	5	5	5	5	5	5	5	5	5	5	5	5	5	5	3	3	3	3	3	3	3	3	3	3	5	5	2	3	5	4	5	3	3
2	2	3	3	3	3	3	3	3	4	3	3	3	3	3	1	3	3	3	3	3	3	3	2	3	3	3	3	3	3	2	4	2	4	2	4	4	2	3	3	4	4	5	3	3	3	2	3	5	3
2	2	3	4	4	3	4	3	2	5	3	3	3	4	4	3	4	3	2	4	3	4	2	3	4	3	4	4	4	3	4	4	2	4	4	4	4	4	4	4	4	4	5	2	3	4	4	4	5	2
2	2	3	2	3	5	2	4	4	4	4	4	4	4	4	4	4	4	4	4	4	4	4	4	4	4	4	4	4	4	4	4	2	4	4	4	4	4	4	4	4	4	4	2	2	4	2	4	4	4
2	2	5	5	4	5	4	5	2	3	3	4	4	2	3	3	3	3	3	3	3	3	3	3	3	3	3	3	3	5	3	3	3	3	3	3	3	3	3	3	3	3	5	2	3	3	3	3	5	2
1	3	3	4	4	5	5	5	5	5	3	5	3	4	5	3	4	5	3	3	4	5	5	5	5	3	4	5	5	5	5	5	5	5	4	5	5	3	5	5	5	5	5	5	5	5	5	5	5	5
2	2	4	4	4	3	3	3	3	3	3	3	3	3	3	3	3	3	3	3	3	3	3	3	3	3	3	3	3	3	3	3	3	3	3	3	3	3	3	3	3	3	3	3	3	3	3	3	3	3
2	2	3	3	3	3	4	4	2	4	4	3	3	3	3	2	3	3	3	3	3	3	3	3	3	3	3	3	3	2	3	3	3	3	2	3	3	2	3	2	4	3	5	3	3	3	2	1	5	2
2	2	3	4	3	3	4	4	4	5	5	4	4	4	4	3	3	3	3	4	3	4	4	3	3	4	3	3	3	3	3	4	4	3	2	3	3	3	3	3	3	4	3	4	4	3	2	4	4	2
2	2	3	2	3	4	5	4	1	5	5	4	4	5	5	1	5	5	2	5	5	5	4	1	1	1	5	5	2	5	5	5	1	5	5	5	5	5	1	1	5	5	1	5	5	5	1	5	1	5
2	2	4	3	2	4	4	4	3	5	4	4	4	3	5	3	3	3	4	3	3	4	2	3	3	2	4	4	4	4	3	4	2	4	4	4	4	4	4	4	4	4	4	3	3	4	3	3	4	3
2	2	4	5	4	4	5	4	3	4	4	4	4	4	4	4	4	4	4	4	4	4	4	4	3	4	4	4	4	4	4	4	1	5	4	4	4	4	4	4	5	5	5	1	1	5	4	5	5	1
2	2	1	2	3	2	1	5	2	2	1	5	4	1	5	5	4	4	2	5	4	3	3	3	3	3	3	3	3	3	3	3	2	3	3	3	3	5	5	3	3	3	3	3	3	3	3	3	3	5
2	2	4	5	3	4	5	4	3	4	4	3	4	4	5	4	4	4	4	4	4	4	4	4	4	4	4	4	4	4	4	4	2	4	3	4	4	4	4	4	4	4	5	4	4	3	4	4	4	4
2	2	2	3	4	5	5	3	3	5	5	4	5	5	5	4	5	5	5	5	5	5	5	4	4	5	5	5	4	5	5	5	2	5	5	5	5	4	5	4	5	5	4	4	5	4	3	5	4	4
2	2	1	1	2	2	2	3	2	3	3	3	3	3	5	3	3	3	3	3	3	3	3	3	3	3	3	3	3	3	3	1	5	1	1	1	1	1	1	1	4	3	2	4	4	3	2	2	2	4
2	2	4	5	2	5	5	2	1	4	2	2	4	5	5	4	5	4	4	4	4	4	2	4	4	4	4	4	4	5	2	5	2	5	5	5	5	5	5	5	5	4	4	4	3	4	4	2	4	1
2	2	4	5	2	4	5	3	3	5	4	4	4	4	5	2	5	3	5	5	5	5	3	3	2	4	4	4	4	4	4	5	2	5	3	5	5	5	5	3	5	4	5	2	2	4	2	3	4	4
1	2	3	4	5	3	3	4	3	5	3	3	4	3	4	4	4	2	3	4	4	3	2	2	2	2	3	5	3	4	3	5	5	5	2	5	5	3	2	3	4	4	4	2	3	4	2	4	5	3
2	2	2	3	2	4	4	4	4	5	4	3	5	3	5	2	4	2	2	3	4	5	2	2	1	2	3	4	2	2	1	2	3	5	2	5	5	1	2	1	5	3	4	4	5	4	5	5	3	5
2	2	4	4	5	4	5	4	4	4	4	4	4	4	4	4	4	4	4	4	4	4	4	4	4	4	4	4	4	4	4	4	3	4	4	4	4	4	4	4	4	4	5	3	4	3	2	4	5	3
1	2	5	4	3	3	2	4	4	4	4	3	4	4	3	4	4	4	4	4	4	4	3	3	3	4	3	4	3	3	3	5	2	4	3	4	4	3	4	3	4	4	4	3	5	4	3	2	4	3
1	2	3	1	5	5	5	4	4	5	5	5	5	5	5	3	3	3	3	3	3	3	3	3	3	3	3	3	3	3	3	5	1	3	5	5	5	3	3	3	5	3	3	3	3	3	5	3	3	3
1	1	2	2	2	3	3	3	3	3	3	3	3	3	3	3	3	3	3	3	3	3	3	3	3	3	3	3	3	3	3	3	3	3	3	3	3	1	3	3	3	3	3	3	3	3	3	3	3	3
2	2	4	5	3	2	4	2	4	4	4	2	4	2	3	3	3	3	3	3	3	4	3	3	2	3	3	4	4	2	3	2	3	3	3	3	3	3	3	3	3	4	5	5	5	3	2	3	5	5
2	1	3	1	3	5	5	5	5	5	5	5	5	5	5	5	5	5	5	5	5	5	5	5	5	5	5	5	5	5	5	5	5	5	5	5	5	5	5	5	5	5	5	5	5	5	5	5	5	5
1	1	3	4	5	5	5	5	3	5	5	5	5	3	3	3	3	3	3	5	5	5	3	3	3	3	3	3	3	3	3	5	2	3	3	3	3	3	3	3	3	3	4	2	4	4	3	4	4	2
2	2	2	1	4	3	4	4	2	4	3	3	4	4	5	3	4	4	2	2	4	5	3	3	2	3	3	5	3	2	2	2	2	2	2	2	2	2	2	2	2	3	2	2	3	2	2	2	2	2
1	1	3	4	4	4	4	4	4	5	4	1	3	4	4	4	4	4	4	4	4	4	4	4	4	4	4	4	4	4	4	4	1	4	4	4	4	4	4	4	4	4	4	1	3	5	4	4	4	2
1	1	3	5	5	2	4	4	4	3	3	4	3	5	2	2	2	3	3	3	2	2	3	2	2	3	3	3	3	3	3	5	1	5	5	5	5	5	5	5	5	4	5	3	5	2	2	5	5	2
2	1	5	4	5	1	5	5	5	5	5	5	5	5	5	5	5	5	5	5	5	5	5	5	5	5	5	5	5	5	5	5	4	5	5	5	5	5	5	5	5	5	5	1	1	5	5	5	5	1
2	1	4	4	3	5	5	5	5	5	5	5	5	5	5	5	5	5	5	5	5	5	5	5	5	5	5	5	5	5	5	5	2	5	5	4	4	4	4	4	4	5	5	2	1	5	2	5	5	2
2	1	3	4	3	4	3	3	3	4	5	5	4	5	5	5	5	5	5	5	5	5	5	5	5	5	5	5	5	5	5	3	1	4	3	3	3	1	3	3	3	5	5	5	5	5	3	3	2	3
2	1	3	3	3	4	4	3	3	4	3	3	3	5	4	4	4	5	4	5	4	4	5	4	4	4	5	5	4	4	5	5	3	5	4	4	4	3	4	4	5	4	4	3	4	4	4	4	4	4
2	1	3	2	5	3	4	3	5	5	4	3	5	5	5	4	5	3	4	5	5	5	4	3	2	5	3	4	5	5	5	5	1	5	5	5	5	3	3	3	3	3	5	3	3	3	3	5	5	5
2	1	3	4	4	3	4	4	4	5	3	3	4	4	4	3	3	3	3	3	3	3	3	3	3	3	3	3	3	3	3	4	3	3	3	3	3	2	2	2	3	3	3	3	3	3	2	2	3	3
1	1	2	3	5	3	3	4	2	3	2	3	2	3	3	3	3	4	3	3	3	3	3	4	3	3	3	3	3	3	3	3	4	3	2	3	3	2	3	3	3	4	4	4	5	3	2	2	5	4
1	1	4	4	2	4	4	3	2	4	4	4	3	4	5	3	2	4	3	3	3	5	3	3	2	5	3	5	3	4	3	4	2	4	3	5	4	2	1	4	4	4	3	1	1	4	3	4	5	1
2	1	5	5	5	5	5	5	5	5	5	5	5	5	5	5	5	5	5	5	5	5	5	5	5	5	5	5	5	5	5	5	2	5	4	4	2	5	5	5	5	4	5	4	4	5	4	5	5	4
1	1	4	2	4	3	4	4	4	4	4	3	4	4	5	3	4	3	3	5	4	5	4	5	3	4	4	5	4	4	4	4	2	4	4	2	2	4	4	5	2	4	4	2	5	3	2	1	4	4
2	1	3	3	4	4	3	3	2	3	3	3	2	3	3	2	3	2	2	3	4	3	3	2	2	3	2	2	2	2	2	3	2	2	4	2	3	4	4	4	3	4	3	2	2	3	4	4	4	2
2	1	3	4	3	5	5	5	3	5	5	5	5	5	5	5	5	5	5	5	5	5	5	5	5	5	5	5	5	5	5	4	2	5	5	5	5	5	5	5	4	5	5	2	1	4	3	3	5	3
1	1	4	4	4	4	4	4	4	4	3	2	4	4	4	4	4	4	4	4	4	4	4	4	4	4	4	4	4	4	4	4	4	4	4	4	4	4	4	4	4	4	4	4	4	4	4	2	4	4
2	1	4	3	1	4	3	3	3	3	3	3	3	3	3	3	3	3	3	3	3	3	3	3	3	3	3	3	3	3	3	3	2	3	3	3	3	2	3	2	3	1	3	2	3	3	2	3	3	2
1	1	2	2	3	3	3	3	3	3	3	3	3	3	3	3	3	3	3	3	3	3	3	3	3	3	3	3	3	3	3	3	3	3	3	3	3	3	3	3	3	3	3	3	3	3	3	3	3	3
2	1	4	3	3	4	4	4	4	4	4	4	4	4	4	4	4	4	4	4	4	4	4	4	4	4	4	4	4	4	4	4	4	4	4	4	4	4	4	4	4	5	5	4	4	4	4	4	4	4
1	1	1	2	2	3	3	4	2	3	3	4	3	3	3	3	3	3	3	3	3	3	3	3	3	3	3	3	3	3	3	3	3	3	3	3	3	3	3	3	3	4	4	2	2	3	2	3	5	2
1	1	5	2	5	5	5	5	5	5	5	5	4	5	5	5	5	5	5	5	4	5	5	5	5	5	4	5	5	5	5	5	1	4	5	4	4	5	5	5	5	5	5	1	1	3	2	5	5	2
2	1	3	5	5	3	3	3	3	3	3	3	3	3	3	3	5	5	5	5	5	5	5	5	5	5	5	5	5	3	3	3	3	3	3	3	3	3	3	3	3	3	3	3	3	3	3	3	3	3
1	3	2	2	2	3	4	4	4	5	2	4	4	4	4	4	3	4	4	2	3	4	4	4	4	4	4	4	4	3	4	1	3	3	3	3	3	4	4	4	4	4	5	5	5	5	5	5	5	5
1	1	5	4	4	2	1	2	2	2	2	1	5	5	1	5	2	2	2	2	4	5	3	3	3	1	4	1	1	5	5	1	1	1	1	3	3	4	1	3	2	4	2	3	4	2	3	3	4	3
1	1	4	5	3	5	5	5	5	5	5	5	5	5	5	5	5	5	5	5	5	5	5	5	5	5	5	5	5	5	5	5	5	5	5	5	5	5	5	5	5	5	5	5	5	5	5	5	5	5
1	1	4	2	2	5	5	5	5	5	5	5	5	5	5	5	5	5	5	5	5	5	5	5	5	5	5	5	5	5	5	5	5	5	5	5	5	5	5	5	5	5	5	5	5	5	5	5	5	5
1	1	4	5	4	4	4	4	2	4	2	3	2	4	4	2	4	4	1	4	4	4	4	4	4	4	4	4	4	4	4	5	4	5	2	4	4	2	1	2	4	4	5	2	3	5	1	5	5	2
2	1	5	4	4	5	4	5	3	5	5	4	4	4	5	3	4	4	4	4	4	4	4	4	4	4	4	4	4	4	4	4	4	4	4	2	4	4	4	4	4	4	2	3	5	4	3	3	2	4
1	2	4	4	3	4	4	4	4	4	4	4	4	4	4	4	4	4	4	4	4	4	4	4	4	4	4	4	4	4	4	4	4	4	4	4	4	4	4	4	4	4	4	4	4	4	4	4	4	4
1	1	2	4	4	4	5	4	3	5	3	3	3	3	5	4	5	3	3	3	4	3	3	4	2	3	4	5	4	4	3	4	1	3	3	4	4	4	4	4	4	4	4	2	1	4	3	5	5	2
2	1	3	2	3	3	3	3	3	3	1	3	3	4	5	3	3	3	3	3	3	3	3	3	3	3	3	3	3	3	3	3	3	3	4	4	3	3	2	3	3	1	3	3	3	3	4	3	3	2
2	4	3	4	4	5	2	4	4	4	4	4	4	4	4	4	4	4	4	4	4	4	4	4	4	4	4	4	4	4	4	4	4	4	4	4	4	4	5	4	4	4	4	4	4	4	4	4	4	4
2	4	5	5	5	5	5	5	5	5	5	5	5	5	5	5	5	5	5	5	5	5	5	5	5	5	5	5	5	5	5	5	5	5	5	5	5	5	5	5	5	5	5	5	5	5	5	5	5	5
2	1	4	4	4	4	5	4	4	4	4	4	4	4	5	4	4	4	4	5	4	4	4	4	4	5	4	5	5	4	4	5	2	5	4	5	4	4	5	4	4	5	5	2	1	5	4	4	5	2
2	1	3	3	3	3	4	5	4	5	4	2	4	4	4	3	4	4	4	4	4	4	4	4	4	4	4	4	4	4	4	4	4	4	4	4	4	4	4	4	4	4	4	4	4	4	4	4	4	4
1	1	2	3	3	3	4	3	4	5	3	3	4	3	5	4	4	4	4	4	4	4	2	4	4	3	3	4	3	3	4	4	2	4	4	4	4	4	3	3	4	4	5	2	2	4	3	3	5	3
2	2	2	2	3	4	4	4	4	4	4	4	4	4	4	4	4	4	4	4	4	4	4	4	4	4	4	4	4	4	4	4	4	4	4	4	4	4	4	4	4	4	4	4	4	4	4	4	4	2
2	2	5	4	4	5	3	5	5	5	5	5	5	5	5	4	4	4	4	4	4	4	4	4	4	4	4	5	5	5	5	2	2	5	5	5	5	5	4	4	4	5	4	2	4	4	4	4	5	2
1	1	4	5	4	3	4	3	3	3	3	3	3	3	3	3	3	3	3	3	3	3	3	3	3	3	3	3	3	3	3	3	5	3	1	1	3	2	2	2	3	3	2	2	3	2	2	3	2	2
2	2	2	4	3	4	4	4	1	4	1	4	5	4	5	4	4	2	2	2	4	4	2	5	3	4	1	2	4	2	1	2	2	2	4	2	5	2	1	1	1	2	3	3	4	2	2	2	4	2
2	2	3	3	4	3	3	3	3	3	3	3	3	3	3	3	3	3	3	3	3	3	3	3	3	3	3	3	3	3	3	3	2	3	3	3	3	3	3	3	3	4	4	2	3	4	3	2	3	3
1	2	5	5	4	3	3	3	3	3	3	3	3	3	3	3	3	3	3	3	3	3	3	3	3	3	3	3	3	3	3	3	3	3	3	3	3	3	3	3	3	3	3	1	1	3	3	3	3	3
1	1	2	3	2	5	5	5	5	5	5	5	5	5	5	5	5	5	5	5	5	5	5	5	5	5	5	5	5	5	5	5	5	5	5	5	5	5	5	5	5	5	5	5	5	5	5	5	5	5
1	1	2	3	3	3	3	3	3	3	3	3	3	3	3	3	3	3	3	3	3	3	3	3	3	3	3	3	3	3	3	3	3	3	3	3	3	3	3	3	3	2	3	4	3	4	4	3	4	3
1	1	4	5	3	3	4	4	4	4	4	3	4	3	3	3	3	3	3	3	3	3	1	3	3	3	3	5	3	3	4	4	4	4	4	4	4	4	4	4	4	4	4	4	4	4	3	3	4	2
1	2	2	5	3	5	5	5	5	5	5	5	4	5	5	5	5	5	5	5	5	5	5	5	5	5	5	5	5	5	5	3	3	3	2	3	3	2	3	3	5	4	2	3	5	4	5	5	5	5
1	2	2	3	3	5	5	3	3	5	3	2	5	5	5	5	3	3	1	5	5	5	5	5	5	5	5	5	5	5	5	5	3	3	2	2	5	1	4	1	5	3	3	3	3	3	3	3	3	3
1	1	2	5	4	5	5	5	4	5	5	5	5	5	5	5	5	5	5	5	5	5	5	5	5	5	5	5	5	5	5	3	1	3	5	5	5	5	5	5	5	5	5	2	3	3	2	5	5	1
2	2	4	4	3	5	5	5	3	5	5	5	5	5	5	5	5	5	5	5	5	5	5	5	5	5	5	5	5	5	5	5	5	5	5	4	3	4	4	3	3	4	5	3	5	5	4	5	5	4
1	2	4	4	3	4	4	4	4	4	5	4	4	5	5	4	5	5	5	5	5	5	5	5	5	3	3	3	5	5	5	3	3	3	3	3	3	3	3	3	3	5	4	1	2	2	2	5	4	3
2	2	2	3	2	4	5	5	4	4	4	4	4	4	4	4	4	4	4	4	4	4	4	4	4	4	4	4	4	4	4	4	4	4	4	4	4	4	4	4	4	4	4	4	4	4	4	4	4	4
1	2	2	3	3	4	4	5	3	5	4	3	1	5	3	2	2	5	5	5	2	2	5	3	1	5	1	2	4	3	5	5	1	1	5	5	5	3	5	5	5	3	3	2	2	4	2	3	4	4
1	1	3	3	5	3	3	3	3	3	3	3	3	3	3	3	3	3	3	3	3	3	3	3	3	3	3	3	3	3	3	3	3	3	3	3	3	3	3	3	3	3	3	3	3	3	3	3	3	3
1	2	2	3	3	3	3	3	3	3	3	3	3	3	3	3	3	3	3	3	3	3	3	3	3	3	3	3	3	3	3	3	3	3	3	3	3	3	3	3	3	3	3	3	3	3	3	3	3	3
1	2	3	3	5	3	5	3	2	5	3	2	4	5	5	3	4	3	3	3	4	3	2	3	3	4	3	4	3	3	3	4	4	4	3	4	4	2	2	2	4	3	4	3	3	1	1	3	3	5
1	1	2	4	3	5	3	3	3	3	3	3	3	3	3	3	3	3	3	3	3	3	3	3	3	3	3	3	3	3	3	3	3	3	3	3	3	3	3	3	3	3	3	3	3	3	3	3	3	3
1	2	1	2	3	2	3	3	2	4	2	2	4	4	4	2	4	4	2	3	3	3	3	3	2	3	3	4	3	3	4	4	2	4	3	4	4	3	4	4	4	5	4	1	1	5	4	5	5	1
1	2	3	4	2	5	3	5	5	5	5	4	5	4	5	4	3	4	3	3	4	5	3	2	2	2	4	4	5	5	4	5	2	5	4	5	2	5	5	5	5	4	5	2	2	4	4	5	5	2
1	1	2	5	3	1	1	3	3	5	3	3	1	3	3	3	3	3	3	3	3	3	3	3	3	3	3	3	3	3	3	3	3	3	3	3	3	3	3	3	3	3	3	3	3	3	5	3	5	3
2	1	2	5	4	4	5	4	2	4	4	4	4	4	4	4	4	4	4	4	4	4	4	4	4	4	4	4	4	4	4	4	4	4	4	4	4	4	4	4	4	4	5	2	1	2	2	4	4	2
2	1	2	3	3	4	4	4	2	5	4	3	3	5	4	4	4	4	4	4	4	4	4	4	4	4	4	4	4	4	4	4	4	4	4	4	4	4	4	4	4	4	4	4	4	4	4	4	4	2
1	1	2	4	3	3	3	3	3	3	3	3	3	3	3	3	3	3	3	3	3	3	3	3	3	3	3	3	3	3	3	3	3	3	3	3	3	3	3	3	3	3	3	3	3	3	3	3	3	3
1	1	3	5	4	4	3	2	3	3	3	3	3	3	3	1	3	3	3	3	3	3	3	3	3	3	3	3	3	3	3	3	3	3	3	3	3	3	3	3	3	5	5	1	3	3	3	5	5	3
1	1	1	2	3	4	3	3	3	3	3	3	3	3	3	3	3	3	3	3	3	3	3	3	3	3	3	3	3	3	3	3	3	3	3	3	3	3	3	3	3	3	3	3	3	3	3	3	3	3
1	1	2	5	4	4	4	4	3	4	4	3	3	4	2	4	4	4	3	3	3	3	4	4	5	4	4	4	4	4	5	3	3	4	2	4	4	3	3	2	4	5	5	1	1	4	4	5	5	1
2	2	4	5	3	5	4	3	3	5	3	3	3	4	5	3	4	3	3	5	4	5	3	5	3	5	3	5	3	4	3	4	4	5	3	5	5	2	3	2	5	4	4	2	2	2	2	3	2	2
1	1	2	3	3	3	3	3	3	3	3	3	4	3	3	3	3	3	2	3	3	4	3	4	2	2	3	5	5	3	3	5	2	3	3	3	3	3	3	3	3	5	3	2	3	5	3	5	5	2
1	1	3	5	3	3	3	3	3	3	3	3	3	3	3	3	3	3	3	3	3	3	3	3	3	3	3	3	3	3	3	3	3	3	3	3	3	3	3	3	3	3	3	3	3	3	3	3	3	3
2	1	5	4	5	4	5	2	2	5	5	4	4	5	5	3	3	3	3	4	4	5	3	2	2	2	2	5	4	4	4	4	2	4	3	4	4	3	3	3	4	5	5	2	4	3	3	5	5	2
1	1	2	3	3	2	5	4	2	5	3	3	5	5	5	3	5	5	5	5	5	5	5	5	5	5	5	5	3	5	5	5	1	5	5	5	5	5	5	5	5	5	5	1	2	5	5	5	5	2
1	1	2	5	3	4	4	4	3	4	3	4	4	4	5	3	3	3	3	3	4	4	2	3	5	5	3	5	5	3	3	3	5	5	3	5	5	3	3	1	5	5	5	5	3	5	3	5	5	3
1	1	2	3	3	3	3	3	3	4	3	3	4	4	4	3	3	3	3	3	4	3	3	3	4	3	2	3	3	3	3	5	4	4	2	4	4	2	2	3	4	4	2	1	3	4	4	3	3	2
2	2	2	4	2	4	3	3	2	4	3	3	3	3	3	4	3	4	2	2	3	3	2	4	2	3	2	4	4	3	3	4	2	2	3	4	4	4	4	4	4	4	3	3	3	2	2	5	2	4
1	1	3	3	3	4	4	3	2	4	3	2	3	3	3	2	3	2	2	3	3	3	3	3	3	3	3	3	3	3	3	4	2	4	4	4	4	4	4	4	4	4	4	2	2	4	4	4	5	3
1	1	2	5	3	5	5	4	5	5	5	4	3	4	5	3	3	5	5	5	3	3	5	4	2	5	3	3	4	3	5	4	2	4	4	4	2	4	4	2	5	4	2	2	5	3	2	5	5	2
2	1	4	3	4	4	3	4	3	5	4	4	4	3	4	4	4	4	3	4	4	4	3	4	3	3	4	4	4	4	4	4	2	4	4	4	4	4	2	3	4	4	4	2	2	4	4	4	4	3
1	1	4	5	3	5	5	4	4	4	4	4	4	4	4	4	4	4	4	4	4	4	4	4	4	4	4	4	4	4	4	4	4	4	4	4	4	4	4	4	4	4	4	4	4	4	4	4	4	4
2	2	5	3	5	4	4	4	2	4	2	3	4	4	4	3	4	4	2	4	4	2	3	3	3	3	3	3	3	3	4	4	2	3	2	3	4	4	3	3	4	4	3	2	2	2	2	4	4	3
1	2	3	4	3	3	4	4	2	2	2	2	3	2	3	2	2	2	2	3	3	3	3	3	3	3	3	3	3	3	3	2	3	2	4	2	2	2	3	4	3	3	4	2	2	4	2	4	4	4
1	1	2	2	4	4	4	3	2	4	4	2	3	3	4	2	3	3	2	3	3	3	2	2	2	3	2	4	3	3	3	3	2	4	3	3	4	3	3	3	4	4	3	2	2	4	2	4	4	2
1	1	3	3	5	2	4	4	2	3	2	2	2	3	4	3	3	3	3	3	2	4	3	2	2	3	3	4	3	3	3	2	4	4	2	4	4	2	2	2	4	2	2	3	3	2	2	1	3	4
1	1	3	2	5	5	5	5	5	5	5	5	5	5	5	5	5	5	5	5	5	5	5	5	5	5	5	5	5	5	5	5	5	5	5	5	5	5	5	5	5	5	5	5	5	5	5	5	5	5
1	1	3	3	3	3	4	4	3	4	4	3	4	4	4	4	4	4	3	3	4	3	3	2	4	3	3	4	3	3	4	4	3	4	3	4	4	2	4	3	3	4	2	2	2	2	3	3	2	2
2	1	4	4	2	3	4	4	3	4	4	4	3	4	4	4	4	4	3	4	4	4	4	4	3	4	3	4	4	3	4	3	3	4	3	3	3	3	3	2	3	4	4	1	1	4	3	4	2	2
1	1	5	3	4	4	4	4	4	4	4	4	4	4	4	4	4	4	4	4	4	4	4	4	4	4	4	4	4	4	4	4	4	4	4	4	4	4	4	4	4	4	4	2	4	4	4	4	4	4
1	1	5	5	4	4	4	4	3	5	4	4	4	4	4	4	4	4	4	4	4	4	5	4	4	4	4	4	4	4	4	4	4	4	4	4	4	4	4	4	4	4	4	1	1	4	2	4	4	2
1	2	3	4	3	3	3	4	2	2	4	4	3	3	2	2	3	3	3	3	4	2	3	3	3	3	3	3	3	3	3	2	4	4	2	4	4	2	2	2	4	4	5	2	2	3	2	3	2	5
1	1	4	3	3	4	4	4	3	3	3	3	3	3	5	3	3	3	3	3	3	3	3	3	3	3	3	5	4	3	3	3	3	3	3	3	3	2	3	3	3	3	3	2	4	3	2	3	5	3
1	1	2	4	3	4	5	5	5	5	5	5	5	5	5	5	5	5	5	5	5	5	5	5	5	5	5	5	5	5	5	5	5	5	5	5	5	5	5	5	5	5	5	5	5	5	5	5	5	5
2	1	4	5	2	3	4	4	3	4	3	3	3	3	3	3	3	2	3	3	3	3	2	3	3	3	2	3	3	3	3	3	3	3	2	3	3	2	3	2	3	4	3	3	3	3	2	3	3	3
1	2	4	4	3	4	4	4	4	4	2	2	4	4	4	4	4	4	4	4	4	4	4	4	4	4	4	4	4	4	4	4	4	4	4	4	4	4	4	4	4	4	4	4	2	2	4	4	4	4
1	2	4	5	2	4	3	4	4	5	5	5	5	5	5	5	5	5	5	5	5	5	5	5	5	5	5	5	5	5	5	5	5	5	5	5	5	5	5	5	5	5	5	5	5	5	5	5	5	5
1	1	2	5	3	5	5	3	5	5	5	3	5	5	5	3	5	3	5	5	5	3	3	2	3	3	3	3	3	3	3	3	1	2	2	2	3	3	3	3	3	5	5	1	1	1	3	3	5	2
1	1	2	2	3	4	4	4	4	4	4	4	4	4	4	4	5	4	5	5	5	5	5	5	5	5	5	5	5	5	5	5	5	4	4	4	4	4	4	5	4	5	4	5	5	5	4	4	4	5
1	2	4	5	4	3	3	3	3	3	3	3	3	3	5	4	3	3	3	3	3	3	3	3	3	3	3	3	3	3	3	5	2	3	3	3	3	3	3	3	3	5	3	2	4	3	3	5	5	2
1	2	4	2	4	5	5	5	5	5	5	5	5	5	5	5	5	5	5	5	5	5	5	5	5	5	5	5	5	5	5	5	5	5	5	5	5	5	5	5	5	5	5	1	1	5	5	5	5	1
2	1	2	5	3	3	4	4	2	4	2	4	3	4	4	2	4	4	4	4	4	4	4	4	4	5	4	4	4	4	3	5	2	1	5	3	3	2	5	4	3	5	5	1	1	4	2	5	4	2
1	2	4	5	3	3	3	4	3	4	3	2	3	3	3	2	3	2	3	3	3	4	3	2	3	3	3	3	2	2	3	4	3	4	3	4	4	2	3	2	4	4	2	2	3	4	3	2	3	3
2	2	4	4	4	4	4	4	4	4	4	4	4	4	4	4	4	4	4	4	4	4	4	4	4	4	4	4	4	4	4	4	4	4	4	4	4	4	4	4	4	4	4	3	3	3	3	3	4	3
2	1	2	5	3	3	3	2	3	3	3	3	3	3	4	3	3	3	3	3	3	3	3	2	3	3	3	3	3	3	3	3	3	3	2	3	3	3	3	2	3	3	3	3	3	2	2	3	3	3
2	1	3	5	5	4	4	4	4	4	4	4	4	4	4	4	4	4	4	4	4	4	4	4	4	4	4	4	4	4	4	4	4	4	4	4	4	4	4	4	4	4	4	4	4	4	4	4	4	4
1	1	2	4	3	4	5	5	3	5	3	4	4	4	4	4	4	4	4	4	4	4	4	4	4	4	4	4	4	4	4	4	4	4	4	4	4	4	4	4	4	4	4	4	4	4	4	4	4	4
1	1	1	2	3	4	4	4	4	4	4	4	4	4	4	4	4	4	4	4	4	4	4	4	4	4	4	4	4	4	4	4	4	4	4	4	4	4	4	4	4	4	4	4	4	4	4	4	4	4
1	1	2	3	3	3	3	4	2	4	3	5	5	5	5	3	5	3	1	3	3	5	3	5	5	2	3	3	3	1	5	3	4	4	1	5	3	1	1	1	5	3	5	4	4	2	2	2	5	5
2	2	2	5	3	3	3	4	2	3	2	3	4	4	4	2	3	2	2	3	3	4	2	3	4	3	4	4	3	3	2	3	2	2	4	5	4	4	5	4	3	5	5	2	3	4	2	4	4	3
1	1	5	5	4	5	5	5	5	5	5	5	5	5	5	5	5	5	5	5	5	5	5	5	5	5	5	5	5	5	5	5	1	1	5	5	5	5	5	5	5	5	5	1	1	1	1	5	5	1
2	2	3	2	4	3	3	3	3	3	3	3	3	3	3	3	3	3	3	3	3	3	3	3	3	5	5	5	5	5	5	5	5	5	5	5	5	5	5	5	5	5	5	5	5	5	5	5	5	5
2	2	3	2	3	3	3	3	3	4	3	3	3	4	3	3	3	3	3	3	3	3	3	3	3	3	3	3	3	3	3	5	2	5	5	5	5	5	5	5	5	4	4	1	1	5	4	4	4	2
1	1	3	5	4	5	5	5	5	5	5	5	5	5	5	5	5	5	5	5	5	5	5	5	5	5	5	5	5	5	5	5	1	5	5	5	5	5	5	5	5	5	5	1	1	5	4	5	5	1
1	1	4	5	5	5	3	5	5	5	5	5	5	5	5	2	5	5	4	5	5	5	5	5	5	5	5	4	4	4	4	5	4	4	4	4	4	4	4	4	4	4	2	2	4	2	2	4	2	2
2	2	4	5	3	4	4	4	4	4	4	4	4	4	4	4	4	4	4	4	4	4	2	4	2	4	4	4	4	4	4	2	4	2	4	4	2	2	4	4	4	4	4	2	2	4	4	4	4	2
2	1	4	4	4	4	4	4	4	4	4	4	4	4	4	4	4	4	4	4	4	4	4	4	4	4	4	4	4	4	4	4	4	4	4	4	4	4	4	4	4	4	4	4	4	4	4	4	3	1
2	2	2	2	3	5	4	5	4	4	4	3	5	2	5	3	4	2	2	3	4	4	4	4	4	4	4	4	4	4	4	4	2	4	4	4	4	4	4	4	4	4	5	4	2	3	3	4	4	2
1	1	3	5	3	5	5	5	5	5	5	5	5	5	5	5	5	5	5	5	5	5	5	5	5	5	5	5	5	5	5	5	5	5	5	5	5	5	5	5	5	5	5	5	5	5	5	5	5	5
1	1	2	5	3	2	3	3	2	3	2	3	2	2	5	2	2	2	3	2	3	2	3	2	3	2	3	2	3	2	3	2	3	2	3	2	3	2	3	2	3	2	3	2	3	2	3	2	3	2
1	1	3	5	3	4	4	5	4	4	4	4	4	4	4	4	4	4	4	4	4	4	4	4	4	4	4	4	4	4	4	4	4	4	4	4	4	4	4	4	4	4	4	4	4	4	4	4	4	4
1	2	3	5	4	5	5	5	5	5	5	5	5	5	5	5	5	5	5	5	5	5	5	5	5	5	5	5	5	5	5	5	1	5	5	5	5	5	5	5	5	5	5	1	5	5	5	5	5	5
1	1	2	4	3	4	4	4	4	4	4	4	3	4	3	4	2	3	3	5	3	4	5	1	5	2	4	3	5	2	3	3	4	1	1	1	1	1	1	1	1	2	3	2	2	5	2	4	3	3
2	1	3	4	3	5	5	3	3	3	3	3	3	3	4	3	2	3	3	3	3	3	3	3	3	3	3	3	3	3	3	4	2	4	4	4	4	4	4	4	4	4	4	2	2	4	3	4	4	3
1	2	2	1	3	4	4	4	4	5	3	3	4	3	3	3	3	3	3	3	3	3	3	3	3	3	3	3	3	3	3	3	5	2	1	2	4	3	3	1	3	4	4	3	2	3	1	3	5	3
1	1	3	5	4	4	4	4	4	4	4	4	4	4	5	3	4	4	4	4	4	4	4	4	4	4	4	4	4	4	4	4	2	4	4	4	4	4	4	4	4	4	4	2	2	4	4	5	4	2
1	1	2	2	5	5	5	5	5	5	5	5	5	5	5	5	5	5	5	5	5	5	5	5	5	5	5	5	5	5	5	5	5	5	4	4	4	4	4	3	3	4	5	1	1	5	3	4	5	1
1	1	3	4	3	4	4	4	4	4	4	4	5	4	5	4	4	4	4	4	4	4	4	4	4	4	4	4	4	4	4	4	2	4	4	4	2	4	4	4	4	4	4	4	4	4	3	3	4	4
1	1	2	3	3	5	5	5	5	5	5	5	5	5	5	5	5	5	5	5	5	5	5	5	5	5	5	5	5	5	5	5	5	5	5	5	5	5	5	5	5	5	5	5	5	5	5	5	5	5
1	1	2	4	4	5	5	5	5	5	5	5	5	5	5	5	5	5	5	5	5	5	5	4	5	4	4	5	4	4	4	5	2	4	4	5	4	4	4	3	4	4	4	1	1	5	3	4	4	1
1	1	5	4	4	5	5	5	5	5	5	5	5	5	5	5	5	5	5	5	5	5	5	5	5	5	5	5	5	5	5	5	5	5	5	5	5	5	5	5	5	5	5	5	5	5	5	5	5	5
1	1	2	3	3	4	5	4	4	4	4	3	3	4	5	4	4	5	4	4	4	5	4	3	4	4	4	5	4	4	4	5	1	5	5	5	5	5	5	5	5	3	4	1	2	4	3	4	3	2
1	2	4	5	2	3	4	3	2	4	3	3	4	4	5	4	4	4	3	4	4	4	4	3	4	4	4	4	4	4	4	4	3	4	3	4	4	3	4	4	4	4	3	3	4	2	3	3	3	2
2	1	3	3	3	5	5	4	3	5	5	4	5	5	5	3	5	5	4	4	4	5	4	4	3	5	5	4	4	5	5	5	3	5	3	5	5	3	4	4	4	4	4	2	4	3	3	3	5	3
2	1	4	3	4	4	4	4	4	4	4	4	4	4	4	4	4	4	4	4	4	4	4	4	4	4	4	4	4	4	4	4	4	4	4	4	4	4	4	4	4	4	4	4	4	4	4	4	4	4
1	1	4	5	4	4	5	4	2	4	3	4	5	3	5	4	4	4	4	4	4	4	3	4	2	4	2	4	4	4	4	4	4	4	2	4	4	2	4	4	4	4	4	4	4	4	4	4	4	4
1	1	5	3	5	5	5	5	5	5	5	5	5	5	5	5	5	5	5	5	5	5	5	5	5	5	5	5	5	5	5	5	1	5	5	5	5	5	5	5	5	1	5	1	1	5	5	5	5	5
2	1	2	3	2	5	5	5	5	5	5	5	5	5	5	5	5	5	5	5	5	5	5	5	5	5	5	5	5	5	5	4	2	4	3	4	4	4	4	2	4	4	5	2	2	4	4	4	4	2
1	2	5	5	4	5	5	5	5	5	5	5	5	5	5	5	5	5	5	5	5	5	5	5	5	5	5	5	5	5	5	5	1	1	5	5	5	5	5	5	5	5	5	1	1	5	5	3	5	1
1	1	2	4	2	4	4	4	4	4	4	4	4	4	4	4	4	4	4	4	4	4	4	4	4	4	4	4	4	4	4	4	4	4	4	4	4	4	4	4	4	4	4	4	4	4	4	4	4	4
2	2	1	2	2	4	4	4	4	4	4	4	4	4	4	4	4	4	4	4	4	4	4	4	4	4	4	4	4	4	4	4	2	4	4	4	4	4	4	3	3	4	4	4	4	2	4	3	4	4
1	2	4	4	3	3	4	4	2	5	2	3	4	5	5	4	4	4	1	4	4	3	3	4	4	3	4	4	3	3	3	3	2	3	3	3	4	3	3	2	3	4	5	2	1	2	2	5	4	2
1	1	3	3	4	4	4	4	4	4	4	4	4	4	4	4	4	4	4	4	4	4	4	4	4	4	4	4	4	4	4	4	2	4	4	4	4	4	4	4	4	4	5	2	2	4	4	4	4	2
2	1	4	5	4	5	4	5	4	5	5	1	4	4	5	4	5	2	4	5	4	5	2	4	4	2	4	5	5	5	5	5	4	4	2	4	4	2	2	2	4	4	5	3	5	4	2	2	4	4
2	1	5	5	5	5	5	5	5	5	5	5	3	5	5	5	2	5	5	5	4	1	5	5	5	5	5	5	5	5	5	5	2	5	5	5	5	4	5	5	5	5	4	4	5	2	3	5	4	2
1	1	3	3	4	4	4	4	4	4	4	4	2	4	2	4	4	4	4	4	4	2	4	4	4	4	4	3	4	4	4	4	1	4	4	4	4	4	4	4	4	4	5	1	1	4	4	4	5	2
1	1	4	5	4	3	4	4	2	4	2	2	4	2	4	2	2	2	2	1	4	3	2	2	2	2	1	4	2	3	3	5	3	5	2	5	4	3	3	3	2	4	3	2	1	4	2	3	4	2
1	1	2	4	5	3	4	4	2	4	3	2	4	3	4	3	2	3	2	4	3	4	4	4	4	4	4	4	4	3	4	4	2	4	4	4	3	3	4	3	3	4	4	2	2	3	3	4	4	3
2	1	2	3	3	3	4	4	2	4	2	3	5	4	5	3	3	3	2	4	3	4	3	3	2	3	4	4	4	4	4	3	4	4	2	4	4	3	4	2	2	4	4	2	2	3	2	4	2	2
1	1	2	3	3	2	3	3	2	4	3	4	4	4	4	3	2	2	4	4	4	4	4	3	3	3	3	3	3	3	1	3	2	2	3	3	3	3	3	3	3	3	3	3	3	3	3	3	3	3
2	1	5	5	3	5	5	5	5	5	5	5	5	5	5	5	5	5	5	5	5	5	5	5	5	5	5	5	5	5	5	5	1	5	5	5	5	5	5	5	5	5	5	1	4	2	2	2	2	4
2	2	3	2	5	5	4	4	2	4	3	2	3	2	4	3	3	4	3	4	3	5	3	3	3	4	3	5	4	4	4	4	2	2	5	2	2	4	5	4	2	5	4	1	2	3	4	4	4	2
1	1	2	4	2	4	4	4	4	4	4	4	4	4	4	4	4	4	4	4	4	4	4	4	4	4	4	4	4	4	4	4	4	4	4	4	4	4	4	4	4	4	4	4	4	4	4	4	4	4
2	2	3	4	3	4	4	4	3	5	3	3	4	3	4	3	3	3	3	5	3	4	2	3	2	3	3	3	3	3	3	4	3	4	3	4	4	3	2	3	3	4	3	2	3	2	2	2	3	3
1	1	5	4	5	5	5	5	5	5	5	5	5	5	5	5	5	5	5	5	5	5	5	5	5	5	5	5	5	5	5	5	5	5	5	5	5	5	5	5	5	5	5	1	1	5	1	5	5	1
2	1	4	4	2	4	4	4	3	4	3	4	4	4	4	4	4	4	3	4	4	4	4	4	4	4	4	4	4	4	4	3	3	3	3	5	3	3	4	3	3	4	3	2	2	4	3	4	2	2
2	1	3	2	4	5	5	5	5	5	5	5	5	5	5	5	5	5	5	5	5	5	5	5	5	5	5	5	5	5	5	5	5	5	5	5	5	4	4	4	4	4	4	4	4	4	4	4	4	4
1	2	3	1	3	4	4	4	4	4	4	4	4	4	4	4	4	4	4	4	4	4	4	4	4	4	4	4	4	4	4	4	4	4	4	4	4	4	4	4	4	4	4	4	4	4	4	4	4	4
1	1	3	4	3	3	3	3	3	3	3	3	3	3	3	3	3	3	3	3	3	3	3	3	3	3	3	3	3	3	3	3	3	3	3	3	3	3	3	3	3	3	3	3	3	3	3	3	3	3
1	2	5	5	3	5	5	2	2	5	2	3	3	3	5	3	3	3	3	3	3	3	3	3	3	3	3	3	3	3	1	3	3	3	3	3	3	3	3	3	3	3	3	3	3	3	1	3	3	3
1	2	4	5	2	4	3	3	3	3	3	2	3	3	5	3	3	3	3	3	3	5	3	3	2	3	2	5	3	3	3	5	5	5	3	5	5	3	3	3	5	3	4	2	2	4	2	2	2	2
2	1	3	5	5	5	5	1	1	5	1	5	5	5	5	5	5	5	1	5	5	5	5	5	5	5	5	5	5	5	5	5	1	5	5	5	5	5	5	5	5	5	5	1	1	5	5	5	5	1
2	1	4	5	4	4	1	5	4	5	4	4	5	2	5	3	3	4	4	5	4	4	4	4	3	4	4	4	4	4	4	3	2	4	4	4	4	4	4	4	4	4	3	2	2	5	4	4	4	3
1	2	1	2	2	2	2	2	2	2	2	2	2	2	2	2	2	2	2	2	2	2	2	3	3	3	3	3	3	3	3	3	3	3	3	3	3	3	3	3	3	3	3	3	3	3	3	3	3	3
2	2	4	4	3	4	4	4	2	4	4	3	4	3	3	3	3	4	3	5	3	2	5	3	4	5	3	3	5	4	5	5	1	4	1	5	5	5	5	4	5	5	5	4	5	4	3	5	3	3
1	1	2	5	3	3	4	3	3	4	3	3	5	5	5	2	5	3	2	4	4	4	3	3	3	4	5	5	3	3	3	4	2	3	4	5	5	3	3	3	3	3	4	5	2	5	3	4	3	2
1	1	2	4	5	4	4	4	4	4	4	4	4	4	4	4	4	4	4	4	4	4	4	4	4	4	4	4	4	4	4	4	1	5	4	5	5	4	4	4	5	4	2	4	2	2	2	4	4	2
2	2	4	5	3	4	4	3	2	4	2	3	3	3	4	3	2	3	3	3	3	3	3	3	2	3	3	3	3	3	3	3	3	3	3	2	2	2	2	2	3	4	2	2	5	4	3	3	3	3
2	1	4	4	5	4	4	4	4	4	4	4	4	4	4	4	4	4	4	4	4	4	4	4	4	4	4	4	4	4	4	4	4	4	4	4	4	4	4	4	4	4	4	4	4	4	4	4	4	2
2	1	4	4	3	4	4	4	4	4	4	4	5	4	4	4	4	4	4	4	4	4	4	4	4	4	4	4	4	4	4	4	4	4	4	4	4	4	4	4	4	4	4	4	4	4	4	4	4	4
1	1	2	3	5	4	4	4	4	4	2	3	4	3	4	4	4	4	2	4	4	4	4	4	4	4	4	4	4	4	4	4	2	2	4	2	2	3	3	3	3	4	4	2	2	2	3	3	4	2
1	2	3	4	3	4	4	4	4	2	4	4	2	4	4	2	4	4	2	4	4	4	3	3	3	3	3	4	3	3	3	5	5	5	2	5	5	3	3	3	3	5	1	3	3	5	4	4	3	5
2	1	2	3	3	4	4	4	2	4	2	2	4	3	4	2	3	3	2	3	3	3	3	3	4	3	3	3	3	3	4	3	3	3	3	3	2	3	3	3	2	4	4	2	3	4	3	3	4	2
2	1	5	5	3	5	5	4	4	5	2	4	5	5	5	3	5	4	3	5	5	5	5	4	3	3	5	5	4	5	5	5	2	5	5	5	5	5	5	3	5	5	5	1	1	3	2	4	3	3
1	1	4	4	4	4	5	4	4	5	3	5	5	5	5	3	4	5	4	4	3	5	4	4	4	4	4	4	5	4	5	2	3	4	2	4	5	2	4	2	5	5	4	2	3	3	4	5	5	2
1	1	5	5	5	5	5	5	5	5	5	5	5	5	5	5	5	5	5	5	5	5	5	5	5	5	5	5	5	5	5	1	1	5	5	5	5	3	3	3	3	3	3	3	3	3	3	3	3	3
1	1	2	5	4	5	4	5	4	4	4	3	5	5	5	4	5	4	4	5	5	5	4	4	4	4	4	5	5	5	4	4	2	4	3	4	4	3	3	2	3	5	5	2	1	4	4	4	5	1
1	1	3	2	5	4	4	4	2	4	2	2	4	4	4	4	4	4	4	4	4	4	4	4	4	4	4	4	4	4	4	4	4	4	4	4	4	4	4	4	4	4	4	2	2	4	4	4	4	2
2	2	4	3	3	4	3	4	3	4	3	4	4	4	4	4	4	4	4	4	4	4	4	4	4	4	4	4	4	4	4	4	4	4	4	4	4	4	4	4	4	4	4	4	4	4	4	4	4	4
1	1	2	3	3	3	4	3	3	4	3	2	1	3	4	3	1	3	2	3	2	2	3	3	2	3	2	3	3	3	3	3	3	2	3	3	3	3	3	4	3	4	4	3	3	3	4	3	4	3
2	1	2	4	3	5	5	5	5	5	5	5	5	5	5	5	5	5	5	5	5	5	5	5	5	5	5	5	5	5	5	5	5	5	5	5	5	5	5	5	5	5	5	5	5	5	5	5	5	5
2	2	3	4	3	3	3	3	3	4	4	2	3	3	5	3	3	3	3	3	4	4	3	3	3	4	4	4	3	4	4	4	2	3	3	4	3	3	4	3	3	3	2	2	3	3	3	3	3	2
2	1	3	3	5	4	4	4	2	4	2	4	4	2	4	4	4	4	2	4	3	3	2	3	3	4	4	4	4	4	4	4	4	4	4	4	4	4	4	3	4	4	4	2	2	4	3	4	4	4
2	2	2	2	3	4	5	5	5	5	5	5	4	5	5	5	3	5	5	5	1	5	5	5	3	5	5	5	5	5	5	4	1	4	4	4	4	4	4	4	4	5	5	1	1	4	4	4	5	1
2	2	3	2	3	5	4	4	4	5	4	4	4	4	4	4	4	4	4	4	4	4	4	4	4	4	4	4	4	4	4	4	1	5	4	4	4	4	4	4	4	4	4	2	4	4	4	4	3	2
2	1	1	2	3	2	4	4	2	3	3	2	2	3	3	2	2	2	2	2	2	2	3	2	2	2	2	2	2	2	3	5	5	5	2	5	5	2	2	4	4	4	4	4	4	2	2	2	4	4
2	1	2	3	3	3	3	3	3	3	3	3	3	3	3	3	3	3	3	3	3	3	3	3	3	3	3	3	3	3	3	3	3	3	3	3	3	3	3	3	3	3	3	2	2	4	4	4	4	2
2	1	4	3	3	4	4	4	3	4	2	3	5	4	5	4	4	2	2	4	4	4	3	4	5	3	4	4	4	4	4	2	4	3	2	3	3	2	2	2	3	5	5	3	2	4	2	3	4	2
1	2	4	4	5	4	4	4	5	4	4	4	4	4	4	4	4	4	4	4	4	4	4	4	4	4	4	4	4	4	4	4	4	4	4	4	4	4	4	4	4	4	4	1	4	4	4	4	4	1
1	1	3	5	5	3	1	4	2	3	3	3	3	3	3	3	3	3	3	3	3	3	3	3	3	3	3	3	3	3	3	3	3	3	3	3	3	3	3	3	3	3	3	3	3	3	3	3	3	3
1	2	2	4	3	5	5	5	5	5	5	5	5	5	5	3	5	5	5	5	5	5	5	5	5	5	5	5	5	5	5	5	1	5	5	5	5	5	5	5	5	5	5	1	2	5	5	5	5	1
2	1	2	5	5	4	4	4	3	4	4	3	3	4	4	4	4	4	4	4	3	4	4	4	2	4	4	4	4	4	4	4	3	4	3	4	4	3	3	3	4	4	3	2	2	3	2	2	3	3
1	1	3	3	5	4	5	4	4	5	5	4	4	4	5	4	4	4	4	4	4	4	4	4	4	4	4	4	4	4	4	4	1	5	4	4	4	4	4	4	4	5	4	1	1	4	4	4	5	1
1	1	2	3	3	3	3	3	3	3	3	3	3	3	5	3	3	3	3	3	3	3	3	5	3	3	3	3	5	3	3	3	3	3	3	3	3	3	3	3	3	3	3	3	3	3	3	3	3	3
1	2	4	4	3	5	2	5	2	5	2	2	5	4	4	4	5	4	2	2	4	2	4	4	2	4	2	4	2	4	2	2	2	2	2	2	2	2	2	4	2	4	4	2	4	2	4	2	2	4
1	1	3	2	4	4	4	4	3	4	4	4	2	4	4	4	4	4	4	4	4	4	4	4	4	4	4	4	4	4	4	4	1	5	5	5	5	5	5	5	5	5	5	1	1	5	5	5	5	1
1	2	4	4	5	4	4	4	4	4	4	3	5	4	4	3	4	3	3	3	4	4	4	3	4	4	4	4	4	4	4	3	4	4	2	4	3	2	2	2	3	4	4	2	2	3	2	3	4	2
1	2	2	3	3	5	5	5	5	5	5	5	5	5	5	5	5	5	5	5	5	5	5	5	5	5	5	5	5	5	5	1	1	5	5	5	5	5	5	5	5	5	5	5	5	5	5	5	5	1
2	1	4	4	3	4	4	4	4	2	4	4	4	4	4	4	4	3	3	3	3	3	3	3	3	3	3	3	3	3	3	3	3	3	3	3	3	3	3	3	3	3	3	3	3	3	3	3	3	3
2	1	2	3	3	5	5	4	3	5	4	5	3	5	5	3	5	5	5	5	5	5	5	5	5	5	5	5	5	5	5	5	3	5	4	5	5	3	5	5	5	5	2	3	5	2	3	3	2	3
2	1	2	5	3	5	5	5	4	5	5	5	5	5	5	5	5	5	5	5	5	5	5	5	5	5	5	5	5	5	5	5	5	5	5	5	5	5	5	5	5	5	5	1	3	5	3	5	4	3
2	1	5	5	4	5	5	5	5	5	5	5	5	5	5	5	5	5	5	5	5	5	5	5	5	5	5	5	5	5	5	3	1	3	5	5	5	5	5	5	5	5	5	1	1	4	3	5	5	1
2	1	4	5	4	4	4	4	2	4	2	2	4	4	4	2	4	4	2	3	4	4	4	4	4	4	4	4	4	4	4	4	4	4	4	4	4	4	4	4	4	4	4	2	2	3	2	3	4	2
2	2	2	3	3	3	3	3	3	4	4	3	3	4	3	3	3	3	3	4	3	3	2	4	2	3	2	2	4	3	3	3	1	4	4	4	4	4	4	4	4	5	4	2	4	4	4	4	4	5
1	1	3	1	1	3	3	3	3	3	3	3	5	3	3	3	3	3	3	3	3	3	3	3	3	3	3	3	3	3	3	3	3	3	3	3	3	3	3	3	3	3	3	3	3	3	3	3	3	3
1	1	2	2	3	4	5	4	4	5	4	4	5	5	5	3	4	3	3	5	5	5	5	3	1	5	3	5	5	5	4	5	3	3	3	5	5	3	3	3	3	5	4	1	3	5	3	5	5	1
1	2	3	2	4	4	4	4	4	4	4	3	4	4	4	3	4	4	3	3	4	4	4	3	4	4	4	4	4	4	4	4	2	4	2	4	2	3	3	2	2	4	4	2	2	4	2	3	5	2
2	1	4	4	3	2	3	3	2	3	3	3	3	3	3	3	3	3	3	3	3	3	2	3	2	3	1	3	3	3	3	4	3	4	3	4	4	2	2	3	4	4	4	3	3	3	2	3	4	2
1	1	2	3	4	3	3	4	2	4	2	4	4	4	4	4	4	2	4	4	4	4	4	4	2	2	4	4	4	4	4	4	4	4	4	4	4	4	4	4	4	4	4	4	2	4	4	4	4	4
1	1	2	3	2	3	3	2	2	2	3	2	3	2	3	2	2	3	3	2	4	4	2	4	2	2	4	3	3	4	2	4	2	4	2	2	3	4	4	4	2	4	3	2	2	4	2	4	4	2
1	1	3	4	4	3	4	2	2	2	2	2	3	2	4	2	2	2	2	3	3	4	2	2	3	3	2	4	4	4	4	5	4	4	5	5	5	5	4	4	5	4	4	1	1	2	3	4	5	1
2	2	4	3	4	4	4	4	3	4	4	4	4	4	4	4	4	4	4	4	4	4	2	4	4	4	4	4	4	4	4	5	2	5	4	4	5	4	4	3	5	4	5	2	4	3	2	4	5	2
1	1	2	5	3	4	5	3	4	4	4	4	3	4	5	4	4	4	4	4	3	4	2	2	2	3	2	3	3	2	3	3	2	2	3	4	4	3	3	4	4	4	3	2	2	3	2	4	4	3
2	2	4	4	3	5	5	5	3	5	5	4	4	5	5	4	4	4	5	4	2	3	4	4	3	5	3	4	5	4	4	5	4	4	3	4	4	2	2	2	4	5	5	2	3	2	4	4	5	3
1	2	2	3	2	4	4	4	4	3	5	3	3	3	3	3	3	3	3	3	3	3	3	3	3	3	3	4	3	3	4	3	3	3	2	3	2	2	3	2	3	3	2	3	1	3	3	3	3	3
2	1	5	5	5	5	5	5	5	5	5	5	5	5	5	5	5	5	5	5	5	5	5	5	5	5	5	5	5	5	5	5	5	5	5	5	5	5	5	5	5	5	5	1	1	5	4	5	5	1
2	2	5	3	3	4	4	5	4	4	4	3	4	2	4	3	4	4	4	4	4	4	4	4	4	4	2	4	4	3	3	4	4	4	3	4	4	2	2	2	4	4	4	2	2	4	2	2	2	2
1	1	2	5	5	4	4	4	3	4	3	3	4	4	4	2	4	4	4	3	4	4	4	4	4	4	3	4	3	3	4	4	1	4	4	4	4	4	4	4	4	4	3	1	1	3	3	4	4	2
1	1	2	4	3	3	3	2	1	5	3	4	5	4	5	4	4	3	2	3	4	5	2	4	4	2	4	4	4	4	2	4	3	4	4	4	3	4	3	3	5	4	5	2	2	4	3	4	5	2
1	1	2	3	4	3	3	2	2	4	3	2	4	4	4	3	4	3	2	3	4	4	3	3	3	3	3	4	4	3	3	4	2	4	3	3	3	4	3	2	3	3	2	2	3	4	2	3	4	2
2	2	2	3	3	2	4	4	4	4	4	4	4	4	4	4	4	4	4	4	4	4	4	4	4	4	4	4	4	4	4	4	2	4	4	4	4	4	4	4	4	4	4	2	2	4	3	3	1	3
1	1	3	3	3	4	4	4	2	4	2	4	4	4	4	4	4	4	2	4	4	4	4	4	4	4	4	4	4	4	4	2	2	4	4	4	4	4	4	4	4	4	3	2	3	3	4	4	4	3
1	1	5	3	5	5	5	5	3	5	5	3	5	5	5	4	5	5	3	5	5	5	5	5	3	5	5	5	5	5	5	5	1	5	4	5	5	5	5	4	5	5	5	1	1	3	3	5	5	1
2	2	3	2	2	2	3	4	4	4	4	4	3	4	2	3	3	3	3	3	3	3	3	3	3	3	3	3	3	3	3	3	3	4	4	3	3	3	3	3	3	5	3	2	3	5	2	5	5	3
1	2	2	5	4	1	4	4	4	4	4	4	4	4	4	4	4	4	4	4	4	4	4	4	4	4	4	4	4	4	4	4	4	4	4	4	4	4	4	4	4	4	4	4	4	4	4	4	4	4
1	2	4	3	4	4	3	4	2	4	3	3	3	3	3	2	3	1	3	3	3	3	3	3	1	1	2	3	3	3	3	3	3	3	3	3	3	3	3	3	3	3	3	3	3	3	3	3	3	3
1	1	3	3	3	1	4	4	4	5	4	3	4	5	5	5	5	5	5	5	5	5	5	5	3	5	5	5	5	5	5	5	1	3	5	5	5	5	5	5	5	5	5	4	4	5	5	5	5	2
1	2	4	4	3	4	4	4	4	4	4	4	4	4	4	4	4	4	4	4	4	4	4	4	4	4	4	4	4	4	4	4	2	2	4	4	2	4	4	4	4	4	4	2	4	4	3	4	1	4
2	1	4	3	4	5	5	4	2	4	2	2	4	4	4	3	4	3	4	4	4	4	3	3	3	4	3	4	4	4	4	4	4	4	4	4	4	3	4	4	4	3	5	3	2	4	2	2	5	4
2	1	3	3	4	3	4	4	3	3	2	3	3	3	3	3	3	3	3	3	3	3	3	3	3	3	3	3	3	3	3	3	3	3	3	3	3	4	4	4	4	4	4	4	4	4	4	4	4	4
1	2	3	3	5	2	2	2	4	5	2	2	3	4	4	2	2	2	2	3	3	3	5	4	3	5	3	2	2	2	3	4	3	5	4	4	4	4	4	4	5	4	2	2	4	5	2	1	4	4
2	1	3	2	3	4	4	3	2	3	2	2	3	2	3	2	2	3	3	3	2	2	3	3	2	2	3	3	3	3	3	4	3	3	3	3	4	4	3	3	3	3	3	3	3	3	3	4	4	4
1	2	5	5	3	4	4	4	2	4	4	4	4	4	4	4	4	4	4	4	4	4	4	5	5	5	5	5	5	5	5	5	4	4	2	4	4	2	2	2	4	4	4	2	2	4	2	4	4	4
2	2	4	4	3	4	4	4	4	4	4	4	3	4	4	4	4	4	4	4	4	4	4	3	4	4	4	4	4	3	4	4	3	3	3	3	3	3	3	3	3	3	3	3	3	3	3	3	3	3
1	1	3	3	2	5	5	5	5	5	5	5	5	5	5	5	5	5	5	5	5	5	5	5	5	5	5	5	5	5	5	5	1	5	5	5	5	5	5	5	5	5	5	1	1	5	5	5	5	1
2	2	4	3	5	4	5	4	3	5	3	4	4	3	4	4	4	4	4	4	4	4	3	4	4	3	4	4	4	4	4	4	2	4	4	4	4	4	4	4	4	4	4	1	1	4	4	4	4	2
1	1	4	5	3	4	4	4	3	4	4	4	3	3	3	3	3	3	3	3	3	3	3	3	3	3	3	3	3	3	3	3	3	3	3	3	3	3	3	3	3	3	3	3	3	3	3	3	3	3
1	2	4	4	3	5	5	4	5	5	5	5	5	4	5	4	5	4	3	4	5	5	5	4	3	4	5	5	5	5	5	5	5	5	5	5	5	5	5	5	5	5	2	1	1	2	2	5	2	2
1	2	3	3	4	4	4	4	4	4	4	4	4	4	4	4	4	4	4	4	4	4	4	4	4	4	4	4	4	4	4	3	3	4	4	4	4	4	4	4	4	4	4	2	2	4	3	4	4	2
2	2	2	3	3	2	5	5	2	5	5	5	5	5	5	5	5	5	5	5	5	5	5	5	5	5	5	5	5	5	5	5	5	5	5	5	5	5	5	5	5	5	3	3	3	3	3	3	3	3
1	1	3	2	5	4	4	3	3	4	3	2	4	4	4	3	3	3	3	4	4	4	4	3	2	4	3	4	4	3	4	4	2	4	4	4	4	4	4	3	4	4	4	2	3	4	2	3	3	2
2	1	3	3	5	4	4	4	4	4	4	4	4	4	4	4	4	4	4	4	4	4	4	4	4	4	4	4	4	4	4	4	2	4	4	4	4	4	4	4	4	4	4	2	4	4	3	4	4	2
2	2	4	4	5	4	5	4	2	4	4	4	3	4	5	4	4	4	4	4	4	4	4	4	4	4	4	4	4	4	4	4	4	4	4	4	5	4	4	5	4	4	5	4	3	4	5	4	4	4
2	1	3	2	4	5	5	5	5	5	5	3	5	5	5	4	5	5	5	5	5	5	5	4	5	5	5	5	5	5	5	5	4	5	5	5	5	4	5	5	5	5	5	1	1	4	4	5	4	2
1	1	3	4	4	4	5	5	5	5	5	5	5	5	5	5	5	5	5	5	5	5	5	4	4	4	4	4	4	4	4	4	4	4	4	4	4	3	4	3	4	4	3	4	4	4	4	4	4	4
1	1	3	4	4	5	5	5	4	4	4	4	4	4	5	5	4	5	4	4	4	5	4	4	4	5	4	5	4	5	5	5	4	5	5	4	4	4	4	4	5	4	4	5	5	5	5	5	5	5
1	1	3	2	5	3	5	5	4	5	5	5	4	3	5	4	3	5	5	5	5	4	5	4	3	5	3	5	5	5	5	5	5	5	5	5	5	5	5	5	5	5	5	5	5	5	5	5	5	5
1	1	2	2	3	4	4	4	2	4	4	4	3	4	4	3	3	4	4	5	3	4	3	3	4	4	3	2	4	4	4	4	4	4	2	4	4	3	4	2	4	4	3	3	2	4	1	3	2	3
1	1	3	4	2	3	3	3	3	3	3	3	3	4	4	4	4	4	4	4	4	3	4	3	4	3	4	4	4	3	4	4	4	4	3	4	4	4	4	4	3	4	3	4	4	3	4	4	3	4
1	1	2	3	3	3	4	3	2	5	3	2	4	3	3	3	3	3	2	4	3	4	3	2	3	3	3	3	3	3	3	3	3	3	3	3	3	3	3	3	3	3	3	3	3	3	3	3	3	3
1	2	3	4	3	5	5	5	5	1	5	5	5	5	5	5	5	5	5	5	5	5	5	5	5	5	5	5	5	5	5	5	5	5	5	5	5	5	5	5	5	5	5	2	2	5	4	5	5	2
1	1	4	4	4	4	4	4	4	4	4	4	4	4	4	4	4	4	4	4	4	4	4	4	4	4	4	4	4	4	4	4	4	4	4	4	4	4	4	4	4	4	4	4	4	4	4	4	4	4
1	1	4	4	5	3	3	3	2	4	3	2	2	3	5	3	3	2	3	5	3	3	3	3	3	3	4	3	3	5	3	3	3	3	2	3	5	3	5	3	3	4	3	2	3	2	2	4	4	3
2	2	2	4	3	4	5	3	3	5	5	3	2	3	3	3	3	3	3	3	3	3	3	3	3	3	3	3	3	3	3	3	3	3	3	3	3	3	3	3	3	3	3	3	3	3	3	3	3	3
2	1	3	3	4	3	1	1	3	3	5	3	3	3	5	3	3	5	3	3	3	3	3	3	3	3	3	3	3	3	1	3	3	3	3	1	5	3	3	3	3	3	3	3	1	3	3	3	3	3
2	1	4	3	3	4	5	5	3	3	3	3	3	3	3	3	3	3	3	3	3	3	4	4	4	4	4	4	4	4	4	4	4	4	4	3	3	3	3	3	1	1	4	4	4	4	5	1	3	3
1	1	4	4	4	4	5	4	3	4	4	4	4	4	4	4	4	4	3	4	4	4	4	4	4	4	4	4	4	4	4	3	2	3	3	2	2	3	3	4	3	5	5	1	1	5	4	5	5	3
1	2	2	3	3	3	3	3	3	5	3	2	3	3	5	3	3	3	3	3	3	3	3	3	3	3	3	3	3	3	3	3	3	3	3	3	3	3	3	3	3	5	5	2	2	3	3	3	3	2
1	1	3	3	5	2	3	2	2	3	4	4	3	3	4	3	4	4	3	3	3	3	3	3	4	3	3	3	4	3	4	3	3	4	4	4	4	3	3	3	3	3	4	3	2	4	2	3	4	2
1	2	2	2	3	3	5	4	4	4	4	4	5	4	5	4	5	4	4	5	5	4	4	4	5	5	5	3	4	4	4	5	2	5	4	5	5	4	5	4	5	4	5	2	2	3	2	3	4	3
1	2	4	4	5	5	5	5	5	5	5	5	5	5	5	5	5	5	5	5	5	5	5	5	5	5	5	5	5	5	5	5	5	5	5	5	5	5	5	5	5	5	5	5	5	5	5	5	5	5
2	1	3	2	3	3	3	3	3	3	3	3	3	3	3	3	3	3	3	3	3	3	3	3	3	3	3	3	3	3	3	3	3	3	3	3	3	3	3	3	3	3	3	3	3	3	3	3	3	3
1	1	2	3	3	5	5	5	1	1	1	5	5	3	5	4	5	4	1	5	5	5	1	5	4	4	4	5	5	5	5	5	1	5	5	5	3	5	5	5	5	5	5	1	1	5	5	5	5	1
2	2	4	5	3	3	4	4	2	4	2	3	3	4	4	3	4	3	3	3	2	4	3	4	3	3	3	3	3	2	3	3	2	4	3	4	4	3	3	3	3	4	4	2	3	3	3	2	3	3
1	2	3	4	4	3	4	3	3	4	3	3	2	4	3	2	3	4	3	4	3	3	4	3	3	3	3	4	4	4	4	1	1	3	4	3	2	3	2	4	4	4	5	1	1	2	4	4	5	1
2	2	2	2	3	4	5	3	2	4	3	3	4	3	4	3	4	4	2	4	4	4	4	3	4	4	4	4	3	3	4	4	4	4	4	4	4	4	5	2	4	4	3	2	2	5	3	5	3	2
1	1	2	5	3	2	2	2	2	2	2	2	4	4	4	4	2	2	2	2	2	2	2	2	2	2	2	2	2	2	2	4	5	5	1	3	1	1	1	1	1	4	2	2	4	2	1	1	2	5
2	1	5	5	5	5	5	5	3	5	4	4	5	5	5	5	5	5	5	5	4	4	1	5	2	5	2	2	5	5	5	5	1	5	5	5	5	5	5	5	5	5	5	1	1	2	2	5	5	2
1	1	2	5	3	1	3	5	1	5	1	2	5	1	5	1	5	1	1	1	5	5	5	2	5	5	5	5	5	5	5	5	1	5	5	5	5	5	5	5	5	1	4	1	1	5	5	2	5	1
2	2	2	2	2	4	4	4	4	4	4	4	4	4	4	4	4	4	4	4	4	4	4	4	4	4	4	4	4	4	4	4	2	4	4	4	4	4	4	4	4	4	4	2	4	4	4	4	4	2
1	1	4	5	4	5	5	5	5	5	5	5	5	5	5	5	5	5	5	4	4	4	5	4	4	4	4	4	4	4	5	4	4	4	4	5	4	4	4	4	4	4	4	4	4	4	4	4	4	4
2	1	3	3	3	3	5	4	2	4	3	2	2	3	3	3	2	3	3	3	3	3	3	3	3	3	3	3	3	3	3	4	3	1	2	3	3	3	3	3	3	5	4	2	2	5	2	3	4	2
2	1	2	3	3	4	4	4	4	4	4	4	4	4	4	4	4	4	4	4	4	4	4	4	4	4	4	4	4	4	4	4	4	4	4	4	4	4	4	4	4	4	4	4	4	4	4	4	4	2
2	1	3	2	4	5	5	3	2	4	4	3	4	4	4	4	4	4	4	4	4	4	4	4	4	4	4	4	4	4	4	4	4	4	4	4	4	4	4	4	4	4	4	4	4	4	4	4	4	4
2	1	2	4	3	5	5	3	3	5	5	5	3	5	5	5	5	5	5	5	5	5	5	3	5	5	5	5	5	5	5	5	5	5	5	5	5	5	4	5	5	5	5	3	3	5	5	5	5	1
2	1	2	3	2	5	4	3	1	5	4	3	3	3	5	3	3	3	3	3	3	5	3	4	2	3	2	5	4	3	3	4	1	4	4	4	4	4	4	4	4	4	3	2	2	4	2	3	2	2
2	1	2	5	3	5	4	4	3	5	5	5	5	5	5	5	5	5	5	5	5	5	5	5	5	5	5	5	5	5	5	3	1	3	5	5	5	5	5	5	5	3	4	2	4	3	3	5	3	2
2	1	4	5	3	4	4	4	2	5	4	3	4	4	4	2	4	4	3	3	2	5	3	3	4	4	4	4	4	4	4	4	3	4	3	4	4	4	4	4	4	4	4	2	2	4	3	4	4	2
2	1	2	4	3	4	4	4	3	5	4	4	4	5	5	4	4	2	4	5	4	5	2	4	2	5	5	5	5	3	5	5	1	5	5	5	5	5	5	5	5	5	5	1	2	5	5	5	5	1
2	1	4	3	3	4	4	3	2	4	4	3	3	3	4	3	3	3	2	3	3	4	4	3	3	3	3	3	3	3	3	4	4	4	3	4	4	3	3	1	4	3	1	4	4	1	2	3	1	5
2	1	2	2	3	5	5	5	5	5	5	5	5	5	5	5	5	5	5	5	5	5	5	5	5	5	5	4	4	4	4	4	4	4	4	4	4	4	4	4	4	4	4	2	2	4	3	4	4	2
1	2	2	5	3	3	4	4	2	4	4	4	3	3	3	3	3	3	3	3	4	3	3	3	3	3	3	3	3	3	3	3	2	3	3	3	3	3	3	3	3	3	5	3	3	3	3	3	3	3
2	2	3	3	5	4	4	4	3	4	3	4	4	4	4	4	4	4	2	4	3	4	4	4	3	4	3	5	4	4	4	4	2	4	4	4	4	3	4	3	4	4	5	2	2	4	3	3	5	2
2	2	3	3	3	1	3	3	5	5	2	3	4	5	5	3	4	4	4	4	1	5	5	5	5	5	5	5	4	5	3	4	4	5	1	3	1	3	3	1	4	4	4	5	3	3	3	1	3	5
1	2	4	4	3	4	4	4	2	4	4	4	4	4	4	4	4	4	4	4	4	4	4	4	4	4	4	4	4	4	4	4	4	4	4	4	4	4	4	4	4	4	4	4	4	4	4	4	4	4
2	1	2	2	2	2	3	2	2	4	2	2	4	2	4	3	4	2	2	2	4	4	2	3	3	3	3	4	4	2	2	4	2	4	2	4	4	2	4	4	4	4	2	2	4	2	2	4	4	2
1	2	4	4	3	4	5	4	3	4	4	4	4	4	5	4	4	4	4	4	4	4	4	4	4	2	4	4	4	3	4	4	4	4	5	4	4	4	5	5	4	4	4	2	2	2	4	3	5	3
1	1	2	2	5	4	4	4	4	4	4	4	4	4	4	4	4	4	4	4	4	4	4	4	4	4	4	4	4	4	4	4	4	4	4	4	4	4	4	3	4	4	4	2	2	4	4	4	4	2
1	2	3	4	3	4	4	4	4	3	3	3	3	3	3	3	3	3	3	3	3	4	3	3	3	3	3	3	3	3	3	3	3	3	3	3	3	3	3	3	3	3	3	3	3	3	3	3	3	3
2	1	4	5	2	4	5	4	1	5	5	4	4	4	4	4	4	4	4	4	4	4	4	5	5	5	3	4	5	4	3	5	4	4	4	3	4	4	5	4	4	3	4	3	4	3	4	4	5	1
1	2	3	3	2	3	3	3	2	3	2	2	3	3	3	2	3	3	3	3	3	1	3	2	3	3	3	3	2	2	2	2	3	3	2	2	2	2	3	2	2	3	3	2	2	3	2	2	3	4
1	1	2	3	4	3	3	3	2	3	3	3	3	3	3	3	3	3	3	3	3	3	3	3	3	3	3	3	3	3	3	3	3	3	3	3	3	3	3	3	3	3	3	3	3	3	3	3	3	3
2	1	4	3	4	4	4	4	4	4	4	4	4	4	4	4	4	4	4	4	4	4	4	4	4	4	4	4	4	4	4	4	4	4	4	4	4	4	4	4	4	4	4	4	4	4	4	4	4	4
1	2	5	5	5	5	5	5	5	5	5	5	5	5	5	5	5	5	5	5	5	5	5	5	5	5	5	5	5	5	5	5	5	5	5	5	5	5	5	5	5	5	5	5	5	5	5	5	5	5
2	1	4	3	3	3	4	3	2	4	3	4	4	4	4	3	4	3	3	4	3	3	3	3	3	3	3	3	3	3	4	3	3	4	3	4	4	3	3	3	3	4	3	2	2	4	3	4	4	2
2	1	3	3	3	3	3	3	2	4	4	4	4	4	4	4	4	4	3	4	4	4	2	3	3	4	3	4	4	3	3	4	2	4	4	4	4	4	4	3	4	4	5	3	2	4	3	4	4	3
2	1	2	3	4	4	3	4	2	5	2	3	2	4	4	2	4	2	4	4	2	2	2	2	2	4	2	3	4	4	4	4	4	4	2	4	4	2	2	2	4	4	5	3	4	4	1	4	5	3
2	1	2	5	3	5	5	5	5	5	5	5	5	5	5	5	5	5	5	5	5	5	5	5	4	5	5	5	5	5	5	4	2	4	4	3	1	4	4	4	3	5	5	1	1	5	4	5	5	1
1	1	2	2	4	3	4	4	4	4	2	4	4	4	5	4	4	4	3	4	3	4	3	4	3	4	4	4	4	4	4	3	3	3	3	3	3	3	3	3	3	3	3	3	3	3	2	3	3	3
2	1	4	5	3	4	4	4	4	4	4	4	4	4	5	4	4	4	5	5	4	4	4	5	4	5	5	5	5	4	4	4	2	5	4	4	4	4	4	2	4	4	5	2	2	4	2	4	4	2
1	1	2	3	2	3	3	2	2	3	3	2	3	3	4	2	3	3	3	3	3	3	3	3	3	3	3	3	3	3	3	3	2	2	3	2	2	3	3	3	2	3	3	3	2	3	2	3	2	2
2	1	4	5	1	3	4	4	2	4	3	3	2	3	2	3	2	3	3	4	3	2	3	4	2	3	2	2	4	3	3	2	2	2	2	3	3	2	3	3	3	3	5	2	4	2	2	2	2	4
2	1	4	4	3	5	5	5	4	5	3	3	3	4	3	3	3	3	3	4	4	4	3	3	3	3	3	3	3	3	3	2	4	3	2	3	3	2	2	2	5	5	2	3	2	2	2	2	3	3
2	1	4	4	3	4	4	4	4	4	4	4	4	4	4	4	4	4	4	4	4	4	4	4	4	4	4	4	4	4	4	4	4	4	4	4	4	4	4	4	4	4	4	4	4	4	4	4	4	4
2	2	2	2	2	3	3	3	2	3	2	2	3	3	4	2	2	3	4	4	4	4	4	3	4	3	2	3	3	4	4	3	3	4	2	3	3	4	3	4	3	5	5	2	2	5	2	2	5	3
1	1	3	4	5	4	3	5	3	3	3	3	3	3	3	3	3	3	3	3	3	3	3	3	2	3	2	3	3	4	3	3	3	3	3	2	2	2	2	2	2	3	3	2	3	2	2	2	4	2
2	1	4	4	3	4	3	4	3	4	4	4	4	3	3	3	3	3	2	2	3	3	3	3	2	2	2	2	3	4	3	2	3	2	2	2	2	2	2	2	2	2	2	2	2	3	3	2	3	2
1	2	5	4	3	4	4	4	4	4	4	4	4	4	4	4	4	4	4	4	4	4	4	4	4	4	4	4	4	4	4	4	4	4	4	4	4	4	4	4	4	4	4	4	4	4	4	4	4	4
1	1	4	4	3	5	3	3	3	3	3	3	5	3	3	4	3	3	3	3	3	5	5	4	3	3	4	4	5	3	5	3	2	3	4	4	3	4	5	3	5	5	5	5	5	5	5	5	5	5
2	2	4	4	4	4	4	4	4	4	4	4	4	4	4	3	4	4	4	4	4	4	4	4	4	4	4	4	4	4	4	4	4	4	4	4	4	4	4	4	4	4	4	4	4	4	4	4	4	4
2	2	3	3	3	5	5	5	5	5	5	5	5	5	5	5	5	5	5	5	5	5	5	5	5	5	5	5	5	5	5	5	5	5	5	5	5	5	5	5	5	5	5	1	1	5	5	5	5	3
2	1	4	5	2	3	3	3	3	3	3	3	3	3	3	3	3	3	3	3	3	3	3	3	3	3	3	3	3	3	3	3	3	3	3	3	3	3	3	3	3	3	3	3	3	3	3	3	3	3
1	2	2	3	3	3	5	4	4	5	4	3	3	3	5	3	5	4	4	4	4	4	4	4	4	4	4	4	4	4	4	4	4	4	4	4	4	4	4	4	4	4	4	3	4	4	4	4	4	3
2	2	5	5	5	4	4	4	4	4	4	4	3	4	5	4	4	4	4	4	4	5	4	4	4	4	4	4	4	4	4	4	4	4	4	4	4	4	4	4	4	4	4	4	4	4	4	4	4	4
2	2	2	2	2	5	3	4	4	2	2	4	4	3	5	5	2	2	5	4	4	2	4	4	4	5	4	3	5	4	5	4	5	5	4	4	2	4	4	2	5	4	5	5	5	5	2	4	5	2
1	2	4	4	4	4	5	4	4	5	4	4	5	5	5	4	5	5	4	5	5	4	5	4	5	5	5	5	5	5	5	5	5	5	5	5	5	1	1	5	5	5	5	1	1	5	5	4	5	5
2	2	3	3	3	3	3	3	3	3	3	3	3	3	3	3	3	3	3	4	3	2	2	2	2	3	3	3	3	3	3	3	3	3	3	3	3	3	3	3	3	3	3	3	3	3	3	3	3	3
1	2	5	5	5	5	5	5	5	5	5	5	5	5	5	5	5	5	5	5	5	5	5	5	5	5	5	5	5	5	5	5	5	5	5	5	5	5	5	5	5	5	5	5	5	5	5	5	5	5
2	2	3	5	4	3	3	3	3	3	3	3	3	3	3	3	3	3	3	3	3	3	3	3	3	3	3	3	3	3	3	3	1	3	5	3	3	5	3	3	3	5	3	1	2	3	3	3	3	3
1	2	3	3	3	3	3	3	3	3	3	3	3	3	3	3	3	3	3	3	3	3	3	3	3	3	3	3	3	3	3	3	3	3	3	3	3	3	3	3	3	3	3	3	3	3	3	3	3	3
1	2	3	2	3	3	3	3	1	3	3	4	4	4	4	3	3	2	2	4	4	4	3	3	2	4	3	4	3	3	3	4	3	4	4	4	4	4	4	4	4	4	4	4	5	2	4	4	5	2
2	2	2	3	3	4	4	4	4	5	3	4	5	5	5	4	4	4	4	4	4	4	3	3	4	5	3	4	3	4	3	4	2	4	2	4	4	4	4	2	4	3	4	2	3	2	4	3	4	3
2	2	4	5	3	4	4	4	4	4	4	4	4	4	4	4	4	4	4	4	4	4	4	4	4	4	4	4	4	4	4	4	4	4	4	4	4	4	4	4	4	4	4	4	4	4	4	4	4	4
1	2	3	4	4	4	4	4	4	4	4	4	4	4	4	4	4	4	4	4	4	4	4	4	4	4	4	4	4	4	4	4	2	2	4	4	4	4	4	4	4	4	4	4	4	4	4	4	4	4
1	2	4	4	4	4	4	4	4	4	4	4	4	4	4	4	4	4	4	4	4	4	4	4	4	4	4	4	4	4	4	4	4	4	4	4	4	4	4	4	4	4	4	4	4	4	4	4	4	4
1	1	2	3	3	3	3	3	3	3	3	3	2	3	3	3	3	3	3	3	3	3	3	3	3	3	3	3	3	3	3	3	3	3	3	3	3	3	3	3	3	3	3	3	3	3	3	3	3	3
1	1	3	4	4	4	4	4	4	4	4	4	4	4	4	4	4	4	4	4	4	4	4	4	4	4	4	4	4	4	4	4	4	4	4	4	4	4	4	4	4	4	4	1	1	4	4	4	4	1
1	2	2	4	3	4	4	4	4	4	4	4	4	4	4	3	4	4	4	4	4	4	4	4	4	4	4	4	4	4	4	4	4	4	4	4	4	4	4	4	4	4	4	4	4	4	4	4	4	4
1	2	3	4	4	5	5	5	5	5	5	5	5	5	5	5	5	5	5	5	5	5	5	5	5	5	5	5	5	5	5	5	5	5	5	5	5	5	5	5	5	5	5	5	5	5	5	5	5	5
1	1	2	4	3	4	2	5	2	5	2	5	4	4	4	4	4	4	4	4	4	4	4	4	4	4	4	4	4	4	4	4	3	4	3	4	4	3	5	4	5	4	3	4	3	4	4	4	4	4
2	1	2	3	3	4	3	4	3	5	3	3	5	5	5	3	5	4	4	5	5	5	4	4	4	4	4	3	4	3	4	5	3	5	3	5	5	3	5	4	4	2	4	2	3	4	2	2	3	1
1	2	2	2	2	1	3	3	3	3	3	3	3	3	3	3	3	3	3	3	3	3	3	3	3	3	3	3	3	3	3	3	3	3	3	3	3	3	3	3	3	3	3	3	3	3	3	3	3	3
1	1	3	4	3	2	2	4	4	4	4	4	4	4	4	4	4	4	4	4	4	4	4	4	4	4	4	4	4	4	4	4	4	4	4	4	4	4	4	4	4	4	4	4	4	4	4	4	4	4
1	2	3	3	3	2	3	4	5	5	2	3	3	5	5	3	4	2	2	2	4	4	4	4	4	4	4	4	4	4	4	4	4	4	4	4	4	4	4	4	2	4	4	5	4	4	4	4	4	4
2	2	4	4	4	4	5	4	4	4	4	4	4	4	4	4	4	2	4	4	4	5	4	4	4	4	4	4	4	4	4	4	4	4	2	4	4	4	4	4	4	2	4	4	4	4	4	2	4	4
2	1	3	3	3	5	5	2	3	4	3	2	3	3	4	3	4	4	4	4	4	4	4	3	4	4	4	4	4	4	4	4	3	3	2	3	3	3	3	2	3	4	4	2	2	3	2	4	4	3
1	1	2	2	2	3	3	3	3	3	3	3	3	3	3	3	3	3	3	3	3	3	3	3	3	3	3	3	3	3	3	3	3	3	3	3	3	3	3	3	3	3	3	3	3	3	3	3	3	3
2	2	5	4	5	5	5	4	2	4	2	4	4	4	5	4	4	4	2	3	2	5	2	3	2	2	4	5	3	4	4	5	5	5	5	5	5	5	5	5	5	5	5	3	2	5	5	2	5	3
1	1	3	4	2	3	3	3	2	2	2	2	5	3	3	4	4	2	2	2	4	3	2	2	2	2	2	4	3	4	2	4	4	4	3	4	4	3	2	2	3	4	3	2	2	4	3	2	4	1
1	2	4	4	3	4	4	4	2	4	2	2	4	4	5	5	5	4	3	4	4	4	4	4	4	4	4	4	4	4	4	4	1	3	3	3	4	4	4	3	3	5	5	2	1	1	2	5	5	2
2	2	3	3	3	4	1	3	2	4	2	2	4	4	5	3	3	3	4	3	5	5	4	4	4	4	5	3	3	3	3	3	4	3	2	3	3	2	2	2	3	3	3	4	2	4	2	2	4	2
1	2	4	4	2	2	5	5	4	4	4	4	4	5	5	5	5	5	5	5	5	4	4	3	4	4	4	4	4	5	5	3	3	3	2	2	5	2	4	4	4	4	4	2	2	4	2	5	5	3
1	2	4	3	3	2	5	4	1	4	4	2	5	4	5	2	4	4	4	4	5	5	3	4	3	4	5	5	5	5	4	4	1	4	4	4	1	4	5	4	4	5	4	1	1	4	4	4	5	1
1	2	2	3	3	4	4	4	2	4	2	1	3	4	4	4	4	4	3	3	3	3	4	3	3	4	3	3	3	2	3	1	3	4	4	4	4	3	4	4	4	4	4	4	4	3	3	1	4	3
1	2	4	4	3	3	4	4	2	3	3	3	3	3	3	3	3	3	3	3	3	3	4	4	4	3	1	4	3	3	3	3	4	3	3	4	3	3	5	3	4	3	3	3	3	3	3	2	3	4
2	2	2	5	2	4	4	3	4	4	4	3	3	4	4	3	3	5	3	4	3	5	4	1	3	4	4	4	4	4	4	4	2	4	4	4	3	3	3	3	3	4	4	2	1	4	4	3	5	1
2	1	3	3	5	3	3	3	3	3	3	3	3	3	3	3	3	3	3	3	3	3	3	3	3	3	3	3	3	3	3	3	3	3	3	3	3	3	3	3	3	3	3	2	2	2	3	3	3	2
1	2	4	2	3	2	2	4	2	4	2	2	4	4	4	4	4	4	2	2	2	2	2	2	2	2	2	2	2	2	2	4	2	2	4	4	4	4	4	4	4	4	4	2	3	4	2	4	5	4
1	1	2	3	4	3	3	4	2	3	2	3	3	3	4	3	3	3	3	3	3	3	3	3	3	3	3	3	3	3	3	3	3	3	3	3	3	3	3	3	3	3	3	2	2	3	2	4	5	3
1	2	4	5	3	4	4	4	4	4	4	4	4	4	4	3	4	4	4	4	4	4	4	4	4	4	4	4	4	4	4	4	4	4	4	4	4	4	4	4	4	4	4	1	2	4	4	4	4	1
1	1	2	2	4	4	4	4	4	4	3	4	5	4	4	4	4	4	4	4	4	4	4	4	4	4	4	4	4	4	4	5	4	4	3	4	4	4	4	4	4	4	4	1	4	4	4	4	4	4
2	2	4	4	3	5	4	4	2	5	3	4	4	4	4	3	3	3	3	4	3	3	2	3	3	3	2	3	3	2	3	3	4	4	2	4	4	2	4	2	4	4	4	2	2	4	2	5	4	3
2	2	3	2	2	5	5	5	5	5	5	5	5	5	5	5	5	5	5	5	5	5	5	5	5	5	5	5	5	5	5	5	5	5	5	5	5	5	5	5	5	5	5	2	2	5	5	5	5	2
2	1	3	3	5	2	2	4	3	2	2	4	4	4	4	3	4	3	4	4	3	4	4	4	3	4	3	4	4	4	4	4	2	4	4	4	4	4	4	4	4	4	4	2	2	4	3	3	5	2
2	1	4	4	3	4	4	4	3	4	4	4	3	4	4	4	4	4	4	4	4	4	4	4	4	4	4	4	4	4	4	4	4	4	4	4	4	4	4	4	4	4	3	2	4	3	2	3	3	3
2	2	4	4	5	4	4	4	4	4	4	4	4	4	4	4	4	4	4	4	4	4	4	4	4	4	4	4	4	4	4	4	4	4	4	4	4	4	4	4	4	4	4	4	4	4	4	4	4	4
1	2	4	4	3	3	3	3	2	4	3	2	3	3	3	2	2	2	2	2	2	2	3	2	2	2	2	2	3	2	3	3	2	3	3	3	3	3	3	2	3	3	3	2	2	2	2	3	3	3
2	2	4	3	3	4	4	4	4	4	4	4	3	4	4	4	3	4	4	4	4	4	4	4	4	4	4	4	4	4	4	4	3	3	3	3	3	2	3	3	3	4	4	2	1	4	4	4	5	2
1	1	2	4	3	4	5	4	2	4	4	4	4	4	4	4	4	4	4	4	4	4	4	4	4	4	3	4	3	4	3	4	4	4	3	3	4	4	3	4	3	4	4	4	4	3	3	3	4	4
1	1	4	5	3	4	5	4	3	3	3	3	4	4	4	3	3	2	4	4	4	4	4	3	4	4	4	4	4	4	4	4	2	4	4	4	4	4	4	4	4	4	4	2	2	4	4	4	5	4
1	2	2	3	5	2	3	4	4	4	4	4	4	4	4	4	4	4	4	4	4	4	4	4	4	4	4	4	4	4	4	4	2	4	4	4	4	4	4	4	4	4	4	2	3	4	2	2	4	2
2	1	4	5	3	4	4	4	4	4	3	3	2	4	3	3	3	2	3	3	2	3	2	3	2	4	2	2	3	3	3	4	4	4	3	4	4	4	4	4	4	4	3	2	3	3	3	4	2	3
2	1	5	4	5	5	5	5	4	5	5	4	4	3	4	4	4	4	4	4	5	3	4	4	3	4	3	4	4	4	5	5	4	5	4	4	4	3	2	3	4	4	5	2	4	4	3	4	5	2
1	2	3	5	3	3	4	4	2	4	2	3	3	4	4	2	4	4	2	4	4	4	4	3	3	3	3	3	3	3	3	4	1	4	4	4	2	4	4	4	4	4	4	1	1	3	2	5	5	1
2	2	4	4	5	5	3	5	2	5	5	4	4	4	5	4	4	4	4	4	4	4	4	4	4	4	4	4	4	4	4	4	4	4	4	4	4	4	4	4	4	4	4	4	4	4	4	5	4	5
1	2	5	5	5	5	5	5	5	5	5	5	5	5	1	5	5	5	5	5	5	5	5	5	5	5	5	5	5	5	5	5	5	5	5	5	5	5	5	5	5	5	5	5	5	5	5	5	5	5
2	2	1	3	3	5	5	4	4	5	4	2	5	5	5	5	4	5	4	5	4	4	5	4	1	5	2	5	4	4	4	5	2	4	5	5	5	4	5	5	5	5	5	3	3	4	3	4	5	4
1	1	3	4	4	3	3	4	4	4	2	3	4	4	2	3	3	3	3	3	3	3	3	3	3	3	3	3	3	3	3	3	3	3	3	3	3	3	3	3	3	3	3	2	2	3	3	2	3	2
1	1	3	3	3	5	5	5	5	5	5	2	2	2	5	5	1	1	5	3	3	3	3	3	3	3	3	3	3	3	3	3	3	3	3	3	3	3	3	3	3	3	3	3	3	3	3	3	3	3
1	1	3	3	3	5	5	4	3	5	4	2	5	5	5	4	5	5	3	5	5	5	4	4	4	4	5	5	4	4	4	4	1	4	4	4	4	4	2	4	4	5	5	1	5	5	3	5	3	1
2	1	2	3	5	4	4	4	4	4	3	4	2	2	3	2	2	2	3	3	2	3	2	2	2	3	1	3	4	2	3	3	3	3	3	3	2	3	3	2	3	4	3	3	3	3	2	1	4	3
2	1	2	5	4	4	4	4	2	4	4	2	4	3	4	3	3	3	2	3	3	3	2	4	3	4	3	5	4	4	4	4	2	4	4	4	4	3	3	3	3	4	1	1	1	2	4	5	4	2
1	1	3	3	4	5	5	3	4	5	3	3	2	4	4	2	5	5	4	5	5	5	4	4	2	4	4	4	4	5	4	4	2	4	4	5	5	2	2	1	3	4	3	4	5	2	1	3	5	4
2	1	2	4	2	4	5	2	4	4	4	4	3	4	4	3	3	3	4	4	3	3	3	3	3	3	3	3	3	3	3	3	2	3	3	3	3	3	3	3	3	3	2	3	3	3	4	4	4	2
2	1	2	2	2	3	3	3	3	3	3	3	3	3	3	3	3	3	3	3	3	3	3	3	3	3	3	3	3	3	3	3	3	3	3	3	3	3	3	3	3	3	3	3	3	3	3	3	3	3
1	1	2	5	3	4	4	4	4	4	4	4	4	4	4	4	4	4	4	4	4	4	4	4	4	4	4	4	4	4	4	3	2	4	2	4	3	4	3	2	4	4	3	2	2	3	3	4	4	4
1	1	2	3	3	4	4	4	4	4	4	4	4	4	4	4	4	4	4	4	4	4	4	4	4	4	4	4	4	4	4	4	4	4	4	4	4	4	4	4	4	4	4	4	4	4	4	4	4	4
1	1	2	3	3	4	4	4	4	4	4	4	4	4	4	4	4	4	4	4	4	4	4	4	4	4	4	4	4	4	4	4	4	4	4	4	4	4	4	4	4	4	4	4	4	4	4	4	4	4
1	1	2	4	4	5	5	5	5	4	4	2	4	4	5	4	4	4	4	4	4	4	2	3	3	4	4	4	4	4	4	4	3	3	3	3	3	3	3	3	3	5	4	1	1	4	4	4	4	1
1	1	4	4	4	4	4	4	4	4	4	4	4	4	4	4	4	4	4	4	4	4	4	4	4	4	4	4	4	4	4	5	4	4	4	4	4	4	4	4	4	4	4	4	4	4	4	4	4	4
2	1	3	3	3	3	5	3	3	3	3	3	3	3	3	3	3	3	5	4	3	3	3	3	3	3	3	4	4	5	4	3	4	3	4	3	4	3	4	3	4	3	3	3	3	3	2	5	4	3
1	1	3	4	4	4	4	4	2	4	4	3	4	4	4	4	4	4	4	4	4	4	4	4	4	4	4	4	4	4	4	4	4	4	4	4	4	4	4	4	4	4	4	4	4	4	4	4	4	4
1	1	4	5	4	5	5	5	5	5	5	5	5	5	5	5	5	5	5	5	5	5	5	5	5	5	5	5	5	5	5	5	5	5	5	5	5	5	5	5	5	5	5	5	5	5	5	5	5	5
1	1	2	3	2	4	4	4	4	4	4	4	4	4	4	4	4	4	4	4	4	4	4	4	4	4	4	4	4	4	4	4	4	4	4	2	4	4	4	4	4	4	4	4	4	4	4	4	4	4
1	1	2	3	2	3	4	3	3	3	3	3	3	3	3	3	3	3	3	3	3	3	3	3	3	3	3	3	3	3	3	3	3	3	3	3	3	3	3	3	3	3	3	3	3	3	3	3	3	3
1	1	4	5	3	4	4	4	4	4	4	3	4	4	4	3	4	4	4	4	4	4	2	4	4	4	4	4	4	4	4	4	2	4	4	4	4	4	4	4	4	5	5	1	5	5	5	5	5	5
1	1	4	4	2	4	4	4	4	4	4	4	4	4	4	2	4	3	4	3	4	4	4	3	2	4	4	4	4	2	4	4	3	4	3	4	4	3	4	4	4	5	5	1	2	4	2	4	5	2
2	1	2	3	3	5	5	4	4	4	3	3	4	3	4	4	4	4	3	3	4	5	4	4	3	4	4	4	4	4	4	4	1	4	4	4	4	4	4	4	4	4	5	4	1	3	3	4	5	1
1	1	2	4	3	2	4	4	2	4	3	3	2	3	3	2	2	3	3	2	2	3	3	3	1	3	1	2	4	4	3	5	5	3	1	5	5	1	1	2	5	4	4	2	2	4	2	4	3	2
1	1	3	3	3	4	4	4	4	4	4	4	4	4	4	4	4	5	4	4	4	4	4	4	4	4	4	4	4	4	4	4	4	4	4	4	4	4	4	4	4	4	4	4	4	4	4	4	4	4
1	1	2	2	3	4	3	4	4	4	4	4	2	4	4	4	4	4	4	4	4	4	4	4	4	4	4	4	4	4	4	4	4	4	4	4	4	4	4	4	4	4	4	4	4	4	4	4	4	4
1	2	4	3	4	4	4	4	4	4	4	4	4	4	4	4	4	4	4	4	4	4	4	4	4	4	4	4	4	4	4	4	4	4	4	4	4	4	4	4	4	4	4	4	4	4	4	4	4	4
1	2	3	2	3	3	3	3	3	3	3	3	3	3	3	3	3	3	3	3	3	3	3	3	3	3	3	3	3	3	3	3	3	3	3	3	3	3	3	3	3	3	3	3	3	3	3	3	3	3
2	1	2	5	3	4	4	4	3	4	3	4	4	2	5	3	4	2	3	4	4	4	3	4	4	3	4	4	4	4	4	3	3	3	3	3	3	3	2	2	3	4	2	3	4	2	1	3	2	3
1	1	2	5	3	4	4	3	2	4	4	3	4	3	4	3	3	3	3	3	3	3	3	3	3	3	3	3	3	3	3	3	3	3	3	3	3	3	5	3	3	3	3	3	3	3	3	3	3	3
1	1	2	5	5	4	4	4	2	4	4	4	4	4	4	3	4	4	3	4	3	4	3	4	3	4	3	4	3	4	3	4	3	4	4	4	3	3	3	3	3	3	4	3	3	3	3	3	4	3
2	1	4	4	4	4	4	4	4	4	4	4	4	4	4	4	4	4	4	4	4	2	2	5	4	4	4	4	4	4	4	4	4	4	4	4	4	4	4	4	4	4	5	4	5	4	4	4	4	4
1	1	2	4	4	3	2	3	3	5	5	4	4	3	4	3	3	2	2	4	3	3	2	3	2	2	3	5	5	5	5	5	5	5	5	5	5	5	5	5	5	5	5	5	5	5	5	5	5	5
1	1	2	2	2	3	4	4	2	4	3	3	3	4	4	3	3	4	3	3	3	3	3	3	3	3	3	3	3	3	4	3	4	3	2	3	2	2	2	3	3	4	4	2	3	2	2	3	5	3
2	1	2	5	2	4	3	3	3	3	3	3	3	3	3	3	3	3	3	3	3	3	3	3	3	3	3	3	3	3	3	3	3	3	3	3	3	3	3	3	3	4	4	2	2	4	4	4	4	2
2	1	4	3	2	4	4	4	1	2	2	4	4	4	4	4	4	4	4	4	4	4	4	4	4	4	4	2	4	4	4	4	3	3	3	3	3	3	3	3	3	4	5	2	2	4	1	3	5	2
2	1	2	3	3	1	1	3	3	5	5	4	4	4	4	4	4	4	4	4	4	4	4	4	4	4	4	4	4	4	4	4	2	4	4	4	4	4	4	4	4	4	4	2	2	4	4	4	4	2
2	1	2	3	3	3	4	4	4	5	3	4	5	5	4	3	4	4	4	4	4	4	4	4	4	4	4	4	4	4	4	4	4	4	3	4	4	2	2	2	4	4	4	2	2	4	2	1	3	2
2	1	5	3	4	5	5	5	1	5	2	3	3	1	5	5	5	5	5	5	5	5	1	5	1	5	5	5	5	5	5	5	5	5	1	5	5	1	5	1	5	4	3	4	1	4	1	1	3	2
1	1	4	5	3	4	5	4	4	4	4	2	4	4	4	4	4	2	3	4	4	3	2	2	2	4	3	4	2	4	3	4	2	4	4	4	2	3	4	2	4	4	4	2	2	4	3	4	4	3
1	1	2	1	2	1	5	5	1	1	1	4	4	4	4	4	4	4	4	4	4	4	2	4	4	4	4	4	3	3	5	5	3	5	5	5	5	5	5	5	5	5	5	1	2	5	2	5	5	3
1	2	4	3	4	4	4	4	4	4	4	4	4	2	4	4	4	4	4	4	4	4	4	4	4	4	4	4	4	4	4	4	4	4	4	4	4	4	4	4	4	4	4	4	4	4	4	4	4	4
2	1	2	4	3	5	5	5	5	5	5	5	5	5	5	5	5	5	5	5	5	5	5	5	5	5	5	5	5	5	5	5	1	5	5	5	5	5	5	5	5	5	5	1	1	5	5	5	5	1
2	1	4	3	3	4	3	4	3	4	4	4	4	4	4	4	4	4	4	4	4	4	4	4	4	4	4	4	4	4	4	4	2	4	4	4	4	4	4	4	4	4	4	2	2	4	3	4	4	2
2	2	4	3	3	4	4	4	4	4	4	4	4	4	4	4	4	4	4	4	4	4	4	4	4	4	4	4	4	4	4	5	2	5	3	5	4	4	4	4	4	4	4	3	4	3	3	3	5	4
2	1	2	5	3	4	4	4	4	4	4	4	4	4	4	4	4	4	4	4	4	4	4	4	4	4	4	4	4	4	4	4	4	4	4	4	4	4	4	4	4	4	4	4	4	4	4	4	4	4
1	1	2	3	3	4	4	4	4	4	4	4	4	4	4	3	2	4	4	4	4	3	3	3	4	4	4	4	4	4	4	4	4	5	5	5	5	5	4	4	4	4	4	2	4	4	2	4	4	2
1	1	4	3	3	3	3	2	3	5	1	1	3	3	5	3	3	3	3	5	5	3	3	4	3	4	3	2	4	4	3	2	3	4	3	4	4	4	4	4	3	4	2	4	3	2	2	1	3	4
1	1	2	1	1	5	5	5	5	5	3	3	3	3	3	3	3	3	3	3	3	3	3	3	3	3	3	3	3	3	4	4	3	4	3	4	3	4	4	4	3	3	4	3	4	3	4	3	4	3
2	1	4	5	3	5	5	3	5	3	3	3	2	4	1	3	3	3	3	3	3	3	3	3	3	3	3	3	3	3	3	3	3	3	5	5	5	5	5	5	5	5	5	5	5	5	5	5	5	3
2	1	3	3	3	3	4	5	3	3	2	4	4	3	4	2	4	3	3	2	3	2	2	1	1	1	2	3	3	1	2	3	4	4	3	4	3	2	3	3	3	4	5	2	3	2	3	2	4	2
2	1	3	3	4	3	3	3	2	3	3	3	4	4	4	2	3	3	2	3	3	3	3	2	3	3	3	3	3	3	3	3	2	2	3	2	2	3	3	2	3	4	4	2	3	3	3	3	4	2
1	2	2	5	3	5	5	5	5	5	5	5	5	5	5	5	5	5	5	5	5	5	5	5	5	5	5	5	5	5	5	5	5	5	5	5	5	5	5	5	5	5	5	5	5	5	5	5	5	5
1	2	3	4	4	5	5	3	3	3	3	3	3	3	3	3	3	3	3	3	3	3	3	3	3	3	3	3	3	3	3	5	2	3	2	3	3	2	3	2	3	3	3	1	2	3	3	3	5	2
2	1	2	3	3	4	3	2	4	4	2	2	4	3	3	3	4	4	4	4	4	4	4	4	4	4	4	4	4	4	4	4	4	4	4	4	4	4	4	4	4	4	4	4	4	4	4	4	4	4
1	1	2	4	3	3	3	3	2	3	3	3	3	3	3	3	3	2	3	3	3	3	3	3	2	3	2	3	3	3	3	3	2	3	3	3	3	3	2	3	3	4	3	3	3	3	3	3	3	3
2	1	2	4	3	4	4	4	4	4	4	4	4	4	4	4	4	4	4	4	4	4	4	4	4	4	4	4	4	4	4	4	4	4	4	4	4	4	4	4	4	4	4	4	4	4	4	4	4	4
2	2	2	3	3	3	3	3	3	3	3	3	3	3	3	3	3	3	3	3	3	3	3	3	3	3	3	3	3	3	3	3	3	3	3	3	3	3	3	3	3	3	3	1	3	3	3	3	3	3
1	2	2	3	2	1	2	3	5	5	5	3	1	3	3	3	3	1	1	3	3	3	3	3	3	3	3	3	3	3	3	3	3	3	3	3	1	1	1	3	3	3	3	3	3	3	3	3	3	3
2	1	2	4	3	3	3	2	2	2	3	3	3	3	3	3	3	3	3	3	3	3	3	3	5	3	3	3	3	3	3	3	3	3	3	3	5	3	3	3	3	3	3	3	3	3	3	4	3	3
1	2	3	2	4	4	4	4	4	4	4	4	4	4	4	4	4	4	4	4	4	4	4	4	4	4	4	4	4	4	4	4	4	4	4	4	4	4	4	4	4	4	4	1	1	5	4	3	4	2
2	2	3	4	4	4	3	4	4	4	4	3	3	3	3	3	3	3	3	3	3	3	3	3	3	1	3	3	3	1	3	4	3	3	3	3	3	3	3	3	3	3	3	1	2	2	3	2	2	2
1	1	3	3	5	4	2	4	2	4	4	4	4	4	4	4	4	4	4	4	4	4	4	4	4	4	4	4	4	4	4	4	4	4	4	4	4	4	4	4	4	4	4	4	4	4	4	4	4	4
1	2	4	5	3	4	4	4	4	4	4	4	4	4	4	4	4	4	4	4	4	4	4	4	4	4	4	4	4	4	4	4	4	4	4	4	4	4	4	4	4	4	4	4	4	4	4	4	4	4
1	1	2	5	2	3	4	4	3	4	4	5	3	4	3	3	3	3	3	3	3	4	4	4	4	4	4	4	4	4	4	4	4	4	4	4	4	4	4	4	4	4	4	2	2	4	3	4	4	4
1	2	3	3	4	5	5	5	5	5	5	5	5	5	5	5	3	5	5	5	5	5	5	5	5	5	5	5	5	5	5	5	3	3	4	3	4	3	4	3	5	4	4	2	4	4	3	4	4	2
1	1	4	5	3	4	4	4	4	4	4	4	3	3	4	3	4	4	4	4	4	4	4	4	4	4	4	4	4	4	4	4	2	3	4	4	3	3	3	3	3	5	5	1	1	4	2	4	5	2
1	2	3	2	3	3	4	4	4	4	3	4	4	3	3	3	5	5	5	5	5	5	5	5	5	5	5	5	5	5	3	1	4	3	5	5	5	5	5	5	3	3	3	3	3	3	3	3	3	3
1	1	4	5	5	2	2	2	2	4	2	3	2	2	2	1	4	2	2	4	4	4	2	2	2	4	2	4	2	2	2	2	2	2	4	2	2	4	4	4	4	3	2	4	4	4	4	4	4	4
2	1	3	3	3	2	1	5	1	5	2	3	3	2	3	3	3	3	3	3	3	3	3	3	3	3	3	3	3	3	3	3	3	3	3	3	3	3	3	3	3	3	3	3	3	3	3	3	3	3
2	1	2	5	3	4	4	4	4	4	4	4	4	4	4	4	4	4	4	4	4	4	4	3	3	4	3	4	3	4	4	4	3	3	3	3	3	3	3	3	3	4	4	3	2	4	3	4	4	2
2	1	3	3	3	4	4	4	3	5	3	4	4	4	4	4	4	2	3	4	4	4	2	3	3	3	3	3	4	4	4	3	3	4	2	4	4	2	2	2	3	4	3	2	2	3	2	4	5	3
2	2	3	3	3	3	3	3	3	3	3	3	3	3	3	3	3	3	3	3	1	2	5	3	1	4	2	4	2	4	3	4	5	5	3	4	3	4	1	3	2	2	4	2	1	1	4	3	3	1
1	2	2	5	4	3	3	3	3	3	3	3	3	3	3	3	3	3	3	3	3	3	3	1	3	3	3	3	3	3	3	3	3	3	3	3	3	3	3	3	3	3	3	3	3	3	3	3	3	3
2	2	2	3	2	5	5	5	5	5	5	5	5	5	5	5	5	5	5	5	5	5	5	5	5	5	5	5	5	5	5	1	1	5	3	3	3	3	3	3	3	3	3	3	3	3	3	3	3	3
2	2	2	5	3	3	3	4	2	3	2	3	3	3	3	2	3	3	3	4	3	3	3	3	3	3	3	3	3	3	3	3	3	3	3	3	3	3	3	3	3	3	3	3	3	3	3	4	4	3
2	2	2	5	2	5	5	3	3	3	5	4	5	5	5	3	5	5	5	5	5	5	5	5	5	5	5	5	5	5	4	5	2	3	2	5	5	3	4	4	4	5	5	2	1	5	5	5	2	2
2	2	4	3	4	4	4	3	4	4	4	4	4	5	4	4	4	4	4	4	4	4	4	4	4	4	4	4	4	4	4	4	4	5	4	5	4	3	4	3	4	4	3	3	3	4	3	4	3	2
1	2	4	4	3	4	4	3	3	4	3	3	3	3	3	3	3	3	3	3	3	3	3	3	3	3	3	3	3	3	3	3	3	3	3	3	3	3	3	3	3	3	3	3	3	3	3	3	3	3
2	2	2	3	3	4	4	4	4	4	4	4	4	4	4	4	4	4	4	4	4	4	4	4	4	4	4	4	4	4	4	4	4	4	4	4	4	4	4	4	4	4	4	4	4	4	4	4	4	4
2	2	4	3	3	4	4	4	3	5	3	4	5	5	5	3	5	3	5	5	5	5	5	5	5	5	5	5	5	5	5	4	5	4	1	4	2	1	1	2	2	4	3	1	3	5	3	3	3	2
1	2	5	5	5	5	5	5	5	5	5	5	5	5	5	5	5	5	5	5	5	5	5	5	5	5	5	5	5	5	5	5	5	5	5	5	5	5	5	5	5	5	5	5	5	5	5	5	5	5
1	2	2	5	3	4	4	3	4	5	3	4	5	5	5	5	5	5	5	5	5	4	4	4	4	5	4	4	4	4	5	3	2	3	4	4	4	3	4	3	5	5	5	1	5	2	1	5	5	5
1	2	2	3	3	3	3	3	3	3	3	3	3	3	3	3	3	3	3	3	3	3	3	3	3	3	3	3	3	3	3	3	3	3	3	3	3	3	3	3	3	3	3	2	2	3	3	3	3	2
2	2	4	3	4	4	3	4	2	4	3	3	4	4	4	3	4	3	4	4	4	4	4	3	3	3	4	4	4	4	4	3	3	4	3	4	4	3	3	2	4	5	5	1	1	5	3	5	5	1
2	2	5	4	3	4	3	4	3	4	3	4	4	4	4	4	3	2	4	4	4	4	4	4	4	4	4	4	4	4	4	3	4	4	2	3	3	2	1	2	4	3	4	3	3	4	3	3	3	2
2	2	2	3	3	3	3	4	2	3	3	3	3	3	3	2	4	2	3	4	2	3	3	4	2	4	4	4	4	3	3	2	4	4	2	2	4	2	2	2	4	2	4	4	3	2	2	2	4	5
1	2	4	5	4	4	4	4	4	4	4	3	3	4	4	4	4	4	4	4	4	4	4	4	5	4	4	4	4	4	4	4	2	4	4	4	4	4	4	4	4	4	4	2	2	2	2	4	4	2
1	2	2	5	4	5	5	5	5	5	5	5	5	5	5	5	5	5	5	5	5	5	5	5	5	5	5	5	5	5	5	5	5	5	5	5	5	5	5	5	5	5	5	5	5	5	5	5	5	5
2	2	4	4	3	4	3	2	2	4	4	2	3	3	5	3	5	3	2	2	4	5	2	4	5	5	5	5	5	5	2	3	2	4	4	4	4	4	4	4	4	4	4	2	2	4	4	4	4	2
2	2	2	5	3	4	4	4	4	4	4	4	4	4	4	4	4	4	4	4	4	4	4	4	4	4	4	4	4	4	4	4	4	4	4	4	4	4	4	4	4	4	2	2	2	4	2	4	2	2
1	2	3	5	5	2	2	2	3	4	2	2	4	4	4	3	3	4	3	3	3	3	3	4	3	3	3	3	3	3	3	2	2	2	4	2	2	4	4	4	2	4	4	3	4	3	3	4	5	5
2	2	2	3	3	3	4	2	3	4	4	2	3	3	3	2	3	3	2	3	3	3	3	2	3	3	3	3	3	3	3	3	2	3	3	3	3	3	3	3	3	3	3	3	2	2	3	3	3	2
2	2	4	5	3	4	4	4	4	4	4	4	4	4	4	4	4	4	4	4	4	4	4	4	4	4	4	4	4	4	4	4	1	4	4	4	4	4	4	4	4	4	5	2	3	3	3	3	5	2
1	2	4	4	3	4	4	4	4	4	4	4	4	4	4	4	4	4	4	4	4	4	4	4	4	4	4	4	4	4	4	4	4	4	4	4	4	4	4	4	4	4	4	4	4	4	4	4	4	4
1	2	4	5	3	4	4	4	4	4	4	4	4	4	4	4	4	4	4	4	4	4	4	4	4	4	4	4	4	4	4	4	4	4	4	4	4	4	4	4	4	4	4	2	2	4	4	4	4	2
2	1	2	3	3	5	4	4	4	5	4	2	5	5	5	5	5	4	5	5	5	4	1	4	2	4	4	1	4	5	3	4	2	4	4	4	4	4	4	2	4	4	5	1	2	5	4	5	5	1
1	2	4	4	4	4	4	4	4	4	4	4	4	4	4	4	4	4	4	4	4	4	4	4	4	4	4	4	4	4	4	4	4	4	4	4	4	4	4	4	4	4	4	4	4	4	4	4	4	4
2	2	4	3	4	3	4	4	4	4	4	4	4	4	4	4	4	4	4	4	4	4	4	4	4	4	4	4	4	4	4	4	4	4	4	4	4	4	4	4	4	4	4	1	4	2	3	3	2	3
1	2	2	1	2	2	2	2	2	2	2	2	2	2	2	2	2	2	2	4	2	2	2	2	2	2	2	2	2	2	2	2	2	2	2	2	2	2	2	2	2	2	2	2	2	4	2	2	2	2
1	1	3	4	5	3	4	4	4	5	4	4	2	4	2	2	2	4	2	3	2	2	2	4	2	4	2	2	2	2	2	5	4	4	4	3	3	4	4	2	3	4	5	2	4	1	1	3	5	3
2	1	5	4	5	5	5	5	5	5	5	5	5	5	5	5	5	5	5	5	5	5	5	5	5	5	5	5	5	5	5	5	1	4	5	5	5	5	5	5	5	5	1	1	1	5	3	3	1	1
2	1	2	3	3	4	4	4	2	4	4	4	4	4	4	2	4	2	4	4	4	4	2	4	4	4	4	4	4	4	4	4	4	4	2	4	4	2	2	2	4	4	3	3	2	2	2	4	3	2
2	1	4	5	4	1	2	4	3	2	2	4	4	5	4	4	4	2	4	2	4	2	4	4	4	4	4	4	4	2	5	2	4	2	2	2	2	2	4	4	2	2	4	4	4	4	4	4	4	4
2	1	2	3	4	5	5	5	3	5	4	4	4	3	4	3	3	3	3	4	4	5	3	4	4	4	4	4	4	4	4	4	3	5	3	5	5	3	3	3	5	5	5	2	2	3	3	3	4	2
2	1	5	4	4	5	5	5	2	5	5	4	5	5	5	5	5	5	2	5	5	5	5	5	5	5	5	5	5	5	5	4	2	4	4	4	4	4	5	5	5	5	5	2	2	5	4	5	5	2
1	2	4	4	4	3	3	3	3	3	3	3	3	3	2	2	2	2	1	3	3	3	3	2	2	3	2	3	4	3	2	3	2	3	2	3	2	3	2	3	2	3	4	2	2	2	3	4	3	2
1	1	2	4	3	4	4	3	3	4	4	3	3	3	3	3	3	3	3	3	3	3	3	3	3	3	3	3	3	3	3	3	3	3	3	3	3	3	3	3	3	3	3	3	3	3	3	3	3	3
1	1	3	4	4	3	3	3	3	3	3	3	3	3	3	3	3	3	3	3	3	3	3	3	3	3	3	3	3	3	3	3	3	3	3	3	3	3	3	3	3	3	3	3	3	3	3	3	3	3
2	1	4	5	3	3	3	3	3	3	3	3	3	3	3	3	3	3	3	3	3	3	3	3	3	3	3	3	3	3	3	3	3	3	3	3	3	3	3	3	3	3	3	3	3	3	3	3	3	3
1	1	2	4	4	5	5	5	5	5	5	5	4	5	4	5	4	5	4	4	5	4	4	5	4	5	4	5	4	4	4	5	2	5	3	4	4	4	4	4	4	4	4	4	4	4	4	4	4	4
1	2	2	4	3	3	5	4	3	5	3	4	3	4	4	4	4	4	5	5	4	4	3	3	3	3	4	4	4	1	1	1	1	5	5	5	5	5	4	4	4	5	5	1	2	4	4	5	5	2
1	1	3	3	5	5	5	5	4	5	5	5	5	5	5	5	5	5	5	5	5	5	4	5	5	5	5	5	5	5	5	5	2	5	3	5	5	3	2	3	5	5	5	1	1	5	4	4	5	1
1	2	3	3	2	3	4	3	2	5	3	2	2	4	4	2	3	3	3	3	3	3	3	3	3	3	3	3	3	3	3	3	3	3	3	3	3	3	3	3	2	4	2	2	2	5	2	2	5	3
1	2	2	3	1	4	4	4	4	4	4	4	4	4	4	4	4	4	4	4	4	4	4	4	4	4	4	4	4	4	4	4	4	4	4	4	4	4	4	4	4	4	4	4	4	4	4	4	4	2
2	2	2	4	2	2	4	4	3	5	3	5	5	3	5	5	3	5	5	3	5	4	4	3	4	4	4	3	4	3	4	3	4	3	4	3	3	2	4	4	3	4	4	3	4	3	4	3	3	3
1	2	2	5	4	3	2	5	2	3	3	2	4	4	4	2	3	3	3	3	3	3	3	3	3	3	3	3	3	3	3	3	3	3	3	3	3	3	3	3	3	3	4	2	2	4	3	4	5	2
2	2	2	2	1	3	2	2	2	2	2	2	2	2	2	2	2	2	2	2	2	2	2	2	2	2	2	2	2	2	2	2	2	2	2	2	2	2	2	2	2	2	2	2	2	2	2	2	2	2
2	2	5	4	4	5	5	5	5	5	5	3	3	5	3	5	5	4	3	5	3	5	5	5	3	5	5	5	5	5	5	5	3	5	5	5	5	5	3	5	5	5	5	3	5	4	5	5	5	5
2	2	2	3	3	5	5	5	5	5	5	5	5	5	5	4	4	4	4	5	5	5	5	5	4	5	5	5	5	5	5	5	5	5	5	5	5	5	5	5	5	5	5	5	5	5	5	5	5	5
1	2	3	4	4	4	4	4	3	4	3	4	3	4	4	2	3	4	2	3	2	3	2	2	2	2	2	3	4	2	3	3	1	2	3	2	4	4	3	4	3	4	3	2	2	3	2	4	4	2
2	2	2	2	3	4	2	4	1	4	4	4	1	4	2	2	2	4	4	4	4	4	4	4	4	4	4	4	4	4	4	4	4	4	4	4	4	4	4	4	4	4	4	4	4	4	4	4	4	4
2	2	2	4	3	5	5	4	2	5	4	2	4	5	5	2	4	2	2	3	4	4	4	2	2	4	4	4	4	4	4	4	4	4	4	4	4	4	4	4	4	4	4	2	2	4	2	2	4	4
2	1	3	4	4	5	2	5	1	5	5	3	5	5	5	5	5	3	5	5	5	5	2	3	2	2	5	5	5	5	3	5	5	5	1	5	5	1	5	1	5	4	4	2	5	2	2	5	5	3
2	1	2	3	5	4	5	4	4	4	4	4	4	4	5	3	4	4	4	4	4	4	3	3	3	3	4	4	4	4	4	4	4	4	4	4	4	4	4	4	4	4	4	2	4	4	3	4	4	2
1	2	2	5	4	5	5	5	2	5	5	5	5	5	5	5	5	5	2	5	5	5	5	5	5	5	5	5	5	5	5	1	1	1	5	1	1	5	5	5	2	5	4	1	1	5	5	5	5	1
1	2	4	4	3	4	5	4	4	4	4	5	4	5	4	4	5	3	4	3	4	4	3	3	4	4	4	4	4	5	3	4	2	4	2	4	4	3	2	2	4	3	4	1	2	3	3	4	4	2
2	1	3	3	5	4	4	3	3	4	3	4	3	3	4	3	3	3	3	4	3	4	3	4	3	3	3	3	3	3	2	4	3	3	3	3	3	3	3	2	4	5	4	3	4	3	3	4	5	3
2	2	3	2	4	4	4	4	4	4	4	4	3	4	4	3	2	3	3	4	2	3	2	3	2	4	2	3	4	2	2	3	3	3	2	4	4	2	3	3	3	4	3	2	3	4	4	4	2	3
2	1	3	2	5	4	5	4	3	4	5	4	4	4	5	4	4	4	5	4	5	5	4	4	3	5	5	5	5	4	5	5	2	5	5	5	4	3	5	3	5	5	5	2	4	5	2	5	5	2
2	2	2	4	3	5	5	5	5	5	5	5	4	5	3	4	4	5	5	5	4	5	5	5	2	5	3	3	5	3	5	5	1	5	5	5	5	5	5	4	5	5	5	1	2	2	3	5	5	1
2	2	2	2	2	3	3	3	1	5	2	2	2	4	2	2	2	4	1	4	2	2	5	5	5	5	5	5	5	5	5	5	5	5	5	5	5	5	5	5	5	5	5	5	5	5	5	5	5	3
1	2	3	3	5	3	3	1	1	3	3	3	3	3	3	3	3	3	3	3	1	3	4	3	3	3	3	3	3	3	3	3	3	3	3	3	3	3	3	3	3	3	3	3	3	3	3	3	3	3
2	2	4	3	2	2	4	5	3	2	2	2	3	1	3	2	2	4	1	2	3	3	3	2	2	2	2	2	2	3	3	3	5	5	2	5	5	4	3	2	5	5	5	1	2	2	3	3	5	4
2	1	3	3	4	3	3	2	2	3	2	2	3	3	4	2	3	2	2	2	3	3	2	2	3	3	3	3	2	2	2	3	2	3	3	3	3	3	3	3	3	4	4	2	2	3	3	3	3	3
1	2	4	5	2	3	3	3	3	3	3	3	3	3	3	3	3	3	3	3	3	3	3	3	3	3	3	3	3	3	3	3	3	3	3	3	3	3	3	3	3	3	3	3	3	3	3	3	3	3
1	2	3	3	3	4	4	4	4	4	4	4	4	4	4	4	4	4	4	4	4	4	4	4	4	4	4	4	4	4	4	4	4	4	4	4	4	4	4	4	4	4	4	4	4	4	4	2	2	4
1	1	3	3	3	2	3	4	5	4	3	2	5	3	5	3	1	2	4	4	5	4	3	3	2	4	4	4	4	4	4	3	4	2	3	4	4	2	2	2	3	3	4	2	2	2	2	2	4	4
1	1	3	5	3	4	4	5	2	4	3	4	5	4	5	4	4	4	4	4	4	4	4	4	4	4	4	4	4	3	4	4	3	5	3	4	4	3	4	3	2	5	5	4	1	4	1	1	5	3
2	1	2	2	4	3	3	3	3	3	3	3	3	4	4	3	4	3	4	3	4	3	4	3	4	3	4	3	4	4	3	4	3	4	3	4	3	4	3	4	3	4	4	3	4	4	3	4	3	4
2	1	2	5	4	4	4	4	4	4	4	4	4	4	4	4	4	4	4	4	4	4	4	4	4	4	4	4	4	4	4	4	4	4	4	4	4	4	4	4	4	4	4	4	4	4	4	4	4	4
2	1	4	4	5	4	4	4	4	4	4	4	4	4	4	4	4	4	4	4	4	4	4	4	4	4	4	4	4	4	4	4	2	4	4	4	4	4	4	4	4	4	2	1	2	2	2	4	4	2
2	1	4	3	4	4	4	4	4	4	1	2	4	4	4	2	4	2	4	4	4	4	4	4	4	4	4	4	4	4	4	4	5	4	4	4	4	4	4	4	4	4	2	4	4	2	1	1	2	4
2	1	2	3	3	4	4	4	3	3	3	4	4	4	3	3	3	2	3	4	4	3	3	3	3	4	4	3	3	3	3	3	3	3	3	3	3	3	3	3	4	4	4	3	4	4	4	4	4	2
1	1	2	4	3	4	5	4	3	4	4	4	5	4	3	2	4	4	3	3	3	4	2	2	2	4	3	3	3	3	3	3	3	3	3	3	4	2	3	2	3	4	3	2	2	4	3	2	3	2
1	1	3	3	5	4	4	5	4	4	4	4	4	4	5	2	3	3	4	4	3	4	4	4	3	3	4	4	3	4	4	3	3	4	3	4	4	3	3	3	3	4	4	1	2	4	4	4	5	2
2	1	4	4	4	4	5	5	4	4	4	5	5	4	5	5	5	5	5	5	5	5	5	5	5	5	5	5	5	5	5	4	1	4	4	4	4	4	4	4	4	4	4	1	1	4	3	4	4	1
2	1	2	1	4	4	4	4	4	4	3	4	4	4	4	4	4	4	4	4	4	4	4	4	4	4	4	4	4	4	4	4	4	4	4	4	4	4	4	4	4	4	4	4	4	4	4	3	4	4
2	1	3	3	3	3	4	4	3	4	3	4	4	4	5	4	4	4	4	4	4	4	4	4	4	4	4	5	4	5	4	4	4	4	4	4	3	2	3	2	4	5	5	3	4	4	2	2	5	3
1	2	3	3	3	3	3	3	3	3	4	3	1	5	3	3	2	3	4	2	2	4	3	3	1	3	2	3	3	3	3	5	3	3	1	3	3	2	3	2	3	3	4	2	3	2	2	5	3	3
2	1	4	3	2	4	5	4	2	4	4	5	4	2	5	5	4	2	4	5	4	4	2	5	1	5	2	5	5	5	2	4	2	5	4	4	4	4	4	4	4	4	4	1	1	4	2	4	4	2
2	1	2	3	3	4	5	4	3	4	4	4	3	4	3	3	3	3	3	4	4	4	4	3	4	4	4	4	4	4	4	4	3	5	4	4	4	4	4	4	4	4	4	3	4	4	4	4	4	4
1	2	2	1	2	3	3	4	2	5	5	3	5	5	5	5	5	3	5	3	5	5	3	3	4	3	3	4	5	4	3	3	3	4	3	4	3	3	3	5	3	3	3	3	3	3	3	3	3	3
1	1	4	5	3	2	2	2	3	2	3	2	5	5	5	2	4	4	4	4	2	4	4	4	4	2	4	2	2	2	2	2	2	2	4	2	2	2	2	2	4	4	4	4	4	4	4	5	4	2
1	2	2	3	5	3	3	3	3	3	3	3	3	3	3	3	3	3	3	3	3	3	3	3	3	3	3	3	3	3	3	3	3	3	3	3	3	3	3	3	5	4	3	4	4	4	4	4	4	4
1	1	3	2	3	1	1	2	3	5	4	4	3	3	3	2	4	3	3	4	3	4	3	3	3	3	4	4	3	3	3	4	3	3	3	3	3	3	3	3	3	3	3	3	4	3	3	3	3	3
2	2	4	3	2	4	4	4	2	4	4	3	4	1	4	3	4	2	4	4	4	3	3	3	4	4	3	3	4	4	3	4	2	3	3	3	3	3	3	3	3	4	3	2	4	2	3	1	4	3
2	2	4	5	3	4	5	4	4	4	4	3	4	3	4	3	3	3	3	3	3	3	3	3	3	3	3	3	3	3	3	3	3	3	3	3	3	3	3	3	3	3	3	3	3	3	3	3	5	2
1	2	5	5	3	5	4	3	3	5	3	2	3	5	5	3	4	5	5	5	5	3	3	3	3	3	3	3	3	3	3	3	3	3	3	3	3	3	3	3	3	3	3	3	3	3	3	3	3	3
1	2	2	3	4	3	3	5	2	5	3	3	3	3	3	3	3	3	3	3	3	3	3	3	3	3	3	3	3	3	3	3	3	3	3	3	3	3	3	3	3	3	3	3	3	3	3	3	3	3
2	2	2	3	2	2	2	4	4	4	4	4	3	4	5	4	4	4	3	4	4	4	4	3	2	4	3	4	4	4	3	3	3	3	3	3	3	3	3	3	3	3	4	3	3	2	3	3	4	2
1	1	2	3	2	3	1	3	1	1	3	2	2	3	1	3	3	3	3	3	3	3	3	3	3	3	3	3	3	3	3	3	3	3	3	3	3	3	3	3	3	3	3	3	3	3	3	3	3	3
2	1	2	5	3	4	4	4	4	4	4	4	4	4	4	4	4	4	4	4	4	4	4	4	4	4	4	4	4	4	4	4	4	4	4	4	4	4	4	4	4	4	4	2	2	4	4	4	4	2
2	2	2	2	3	5	5	5	4	5	4	4	4	4	4	4	4	4	4	4	4	4	4	4	2	4	3	4	4	4	4	4	2	4	4	4	4	4	4	4	4	4	3	2	2	4	3	4	4	2
1	1	3	3	3	3	3	3	2	4	3	3	4	4	4	3	4	3	4	3	4	3	2	2	3	4	3	5	2	2	4	3	3	4	3	3	2	2	3	2	4	1	4	4	3	4	3	4	3	4
2	2	4	3	4	4	4	4	4	4	4	4	4	4	4	4	4	4	4	4	4	4	4	4	4	4	4	4	4	4	4	4	4	4	4	4	4	4	4	5	4	4	2	2	4	2	4	3	3	4
2	1	2	3	2	4	4	4	4	4	4	4	4	4	4	4	5	4	4	4	4	4	4	4	3	4	4	4	4	4	4	4	2	4	4	4	4	4	4	4	5	4	4	2	2	2	3	4	4	2
1	2	4	4	5	5	5	5	5	3	5	5	5	5	5	5	5	3	3	5	5	5	5	5	5	5	5	5	5	5	5	5	5	5	5	5	5	3	5	5	5	5	5	5	5	5	5	5	5	1
1	2	3	4	4	1	1	4	1	1	1	1	4	1	1	2	2	2	2	2	2	2	2	2	2	2	2	2	2	2	2	2	2	2	2	2	2	2	2	2	2	2	2	2	2	2	2	2	2	2
2	1	3	4	4	3	2	4	2	4	2	2	2	3	4	2	2	2	2	2	2	2	2	3	4	4	4	4	3	3	4	4	3	4	2	4	4	2	4	2	4	5	5	3	2	3	2	3	4	4
2	2	2	2	3	5	4	3	3	4	3	3	3	3	3	3	3	3	3	4	4	4	3	2	3	3	3	3	4	4	4	4	3	4	3	4	3	4	4	3	4	3	3	2	3	3	3	2	4	3
2	2	3	2	3	3	4	4	2	3	4	3	3	4	3	3	4	2	3	4	3	2	3	2	2	2	3	3	2	3	2	2	4	2	2	3	3	1	1	2	2	4	2	2	2	1	2	2	3	4
2	1	4	4	4	5	5	5	4	5	5	5	5	4	5	5	5	5	5	5	5	5	5	5	4	5	5	5	5	5	5	5	4	5	4	4	4	4	4	4	4	4	4	2	2	4	4	4	4	2
1	2	2	4	3	5	2	2	2	5	3	4	3	3	4	4	4	3	3	4	3	4	3	4	3	3	3	4	3	3	4	3	2	3	4	3	3	4	3	4	3	3	4	3	3	3	3	4	3	4
2	2	4	5	4	5	4	4	1	3	3	3	3	3	3	3	3	3	3	4	3	3	3	3	2	3	2	2	3	2	3	3	2	3	4	4	3	3	3	3	3	4	3	3	3	3	4	4	3	3
2	2	4	4	4	4	4	4	4	4	4	4	4	4	4	4	4	4	4	4	4	4	4	4	4	4	4	4	4	4	4	4	4	4	4	4	4	4	4	4	4	4	4	4	4	4	4	4	4	4
2	2	3	2	4	5	5	5	4	5	5	4	5	5	5	5	5	5	5	5	5	5	5	5	5	5	5	5	5	5	5	5	5	5	5	5	5	5	5	5	5	5	5	5	5	5	5	5	5	5
2	2	4	3	4	4	4	4	2	4	3	4	3	2	4	2	3	2	3	4	4	4	2	3	2	4	2	4	4	3	3	4	3	4	3	4	4	4	4	4	4	4	3	4	3	2	2	3	3	4
2	2	2	2	3	4	3	4	4	4	4	4	4	4	4	4	4	4	4	4	4	4	4	4	4	4	4	4	4	4	4	4	4	4	4	4	4	4	4	4	4	4	4	4	4	4	4	4	4	4
2	2	3	4	3	2	3	3	2	3	3	2	2	2	3	2	3	2	3	4	2	4	2	2	4	2	3	2	3	2	2	3	2	4	2	4	4	3	3	2	4	4	2	2	2	5	4	3	1	2
2	2	5	3	4	5	5	1	2	5	2	4	3	3	5	4	4	5	4	5	4	5	4	4	4	5	5	5	5	5	5	5	2	4	5	5	3	5	4	5	3	5	5	2	1	3	4	4	5	2
2	2	4	3	3	4	4	4	4	4	4	4	4	4	4	4	4	4	4	4	4	4	4	4	4	4	4	4	4	4	4	4	4	4	4	4	4	4	4	4	4	4	4	4	4	4	4	4	4	4
2	2	4	5	4	4	4	3	3	4	4	4	4	4	4	4	4	4	4	4	3	3	4	4	4	4	4	4	4	3	4	4	4	4	3	4	4	4	4	4	4	4	4	3	4	3	4	4	4	4
1	2	4	3	4	3	4	4	3	4	4	4	4	4	4	4	4	4	4	4	4	4	4	4	3	4	3	4	3	4	4	4	4	4	4	4	4	3	3	3	3	3	3	3	3	4	3	3	5	3
2	3	2	2	4	4	4	4	4	4	4	4	4	4	4	4	4	4	4	4	4	4	4	3	4	4	3	4	3	3	3	4	1	4	3	4	4	3	4	4	4	4	4	1	3	4	3	3	3	2
1	2	2	4	3	2	4	2	1	4	3	2	3	1	5	2	3	5	1	5	4	2	4	4	2	3	1	5	4	3	4	5	1	4	3	4	5	3	5	5	5	4	1	1	1	4	1	1	1	3
2	2	5	4	3	4	5	3	4	5	3	5	4	4	5	5	5	4	3	3	5	4	3	4	5	4	5	4	4	4	5	4	3	5	3	5	5	4	5	5	5	5	4	1	2	3	2	3	3	2
1	2	3	3	3	4	4	4	3	5	3	2	3	4	5	3	4	3	3	4	4	4	3	4	3	4	4	4	4	3	3	3	3	4	2	4	4	3	3	3	4	4	4	2	3	3	2	3	3	3
1	2	3	4	3	4	2	2	3	3	3	3	3	3	4	3	4	3	4	3	4	3	4	3	4	3	3	3	4	3	4	3	4	4	3	3	4	3	3	3	4	3	3	4	3	4	4	3	4	3
2	1	3	2	4	4	2	4	3	4	4	4	4	4	5	4	4	4	4	4	4	4	4	4	4	4	4	4	4	4	4	4	4	4	4	4	4	4	4	4	4	5	5	4	4	4	4	4	4	4
2	2	2	5	3	5	5	5	5	5	5	5	5	5	5	5	5	5	5	5	5	5	5	5	5	5	5	5	5	5	5	5	1	5	5	5	5	5	5	5	5	5	5	1	5	5	5	5	5	5
2	2	1	5	5	4	4	4	4	4	4	4	4	4	4	4	4	4	4	4	3	4	4	4	4	4	4	4	4	4	4	4	2	4	4	4	4	4	4	3	4	5	4	1	1	4	4	4	4	1
2	2	2	3	3	2	4	4	4	5	4	4	4	4	4	4	4	4	4	4	4	4	5	5	5	4	4	4	4	4	4	4	4	4	4	4	4	4	4	4	4	4	4	4	4	4	4	4	4	4
1	2	3	2	4	3	3	3	4	3	4	4	3	3	4	3	3	3	3	4	4	3	3	4	3	2	3	4	4	3	3	3	4	3	4	4	4	3	3	4	3	2	2	3	2	4	2	4	3	2
1	1	4	5	4	3	2	3	4	4	4	4	4	4	4	4	4	4	4	4	4	4	4	4	4	4	4	4	4	4	4	4	4	4	4	4	4	4	4	4	4	4	4	4	5	4	4	4	4	1
1	1	3	3	3	4	3	3	3	3	3	3	3	3	3	3	3	3	3	3	3	3	3	3	3	3	3	3	3	3	3	3	3	3	3	3	3	3	3	3	3	3	3	3	3	3	2	4	3	2
1	2	2	3	2	3	3	4	4	4	4	4	4	4	4	4	4	4	4	4	4	4	4	4	4	4	4	4	4	4	4	4	3	4	4	4	4	4	4	4	4	4	4	4	4	4	4	4	4	4
2	2	2	4	2	3	3	4	3	4	4	4	4	4	3	4	4	4	4	4	4	4	2	4	3	4	4	4	4	4	4	4	3	4	4	4	4	3	4	4	4	4	4	4	4	4	4	4	4	4
2	1	2	3	3	4	3	2	2	4	3	4	5	4	5	4	4	3	2	4	4	4	4	4	2	3	3	4	4	2	3	2	4	4	2	2	2	2	2	2	2	4	4	3	3	4	2	3	4	4
1	4	5	5	5	5	5	5	5	5	5	5	5	5	5	5	4	5	5	5	5	5	5	5	5	5	5	5	5	5	5	5	5	5	5	5	5	5	5	5	5	5	5	5	5	5	5	5	5	4
1	2	2	5	3	4	4	4	2	4	4	4	4	4	5	4	4	4	4	4	4	4	4	4	4	4	4	4	4	4	4	4	4	3	4	4	3	4	4	3	4	3	4	4	4	3	4	3	4	4
2	1	3	2	3	3	3	3	3	3	3	3	3	3	3	3	3	3	3	3	3	4	4	3	4	4	3	3	3	3	3	3	2	3	2	4	2	4	2	4	4	4	2	2	2	4	3	3	3	2
2	1	3	3	3	4	4	4	4	4	4	3	3	4	4	4	4	4	4	4	4	4	4	4	4	4	4	4	4	4	4	4	4	4	4	4	4	4	4	4	4	4	4	4	4	4	3	4	4	4
2	1	2	4	2	5	5	5	1	5	1	3	3	3	5	3	3	3	1	5	5	5	3	5	5	2	2	5	3	3	3	3	3	3	3	3	3	3	3	3	3	3	3	3	3	3	3	3	3	3
1	2	4	5	3	3	3	5	3	5	5	5	5	5	5	4	5	5	5	3	5	2	2	4	3	3	3	5	5	5	5	3	2	5	4	4	4	4	4	4	4	4	4	4	4	4	4	4	4	4
[truncated: 27 more columns]

## Sheet: Sheet2
						Sense of Meaning In Life					Subjective Well-being
					Physical Exercise							Pro-social Behavior
